# Supplementary material for: Experimentally Validated Pharmacoinformatics Approach to Predict hERG Inhibition Potential of New Chemical Entities
Source: Front Pharmacol. 2018 Sep 19;9:1035. doi: 10.3389/fphar.2018.01035 (PMC6176658; doi:10.3389/fphar.2018.01035)
Supplement: Supplementary file 1 [file Table_1.XLSX]

## Sheet: Sheet1
index	Pose-Code	Gold	ASE	Affinity	Alpha HB	London DG	GBV	Ligands	Rank Gold	Rank ASE	Rank Affinity	Rank Alpha HB	Rank London DG	Rank GBV	top 10_Gold	top10_ASE	top10_Affinity_DG	top 10_Alpha	top 10_Londondg	Top 10 GBV	SUM	Score1	Score2	Score3	Score4	Score5	Score6	Average
1	MK499|dock|sdf|1|dock52	46.8387	-8.25704	-0.897638	-44.8491	-10.6899	8.78852	1	100	21	97	29	1	82	0	0	0	0	1	0	1	0	0	0	0	1	0	0.166667
22	MK499|dock|sdf|1|dock64	39.6253	-6.78989	-2.43386	-27.6217	-10.0692	4.23032	1	79	54	68	71	2	57	0	0	0	0	1	0	1	0	0	0	0	2	0	0.333333
18	MK499|dock|sdf|1|dock62	40.6016	-6.42851	-2.75889	-43.7501	-10.0261	2.94383	1	83	69	47	33	3	44	0	0	0	0	1	0	1	0	0	0	0	3	0	0.5
16	MK499|dock|sdf|1|dock88	40.8294	-5.58441	-2.58331	-43.0795	-9.92454	0.731715	1	85	85	54	36	4	19	0	0	0	0	1	0	1	0	0	0	0	4	0	0.666667
4	MK499|dock|sdf|1|dock3	42.5915	-5.19315	-2.79416	-30.9658	-9.86734	0.191359	1	97	89	46	63	5	13	0	0	0	0	1	0	1	0	0	0	0	5	0	0.833333
6	MK499|dock|sdf|1|dock84	41.9406	-5.08813	-2.90942	-39.056	-9.83805	0.0995166	1	95	92	40	48	6	10	0	0	0	0	1	1	2	0	0	0	0	6	10	2.66667
12	MK499|dock|sdf|1|dock4	41.5215	-5.5325	-2.73943	-24.6711	-9.57802	2.43895	1	89	86	48	82	7	41	0	0	0	0	1	0	1	0	0	0	0	7	0	1.16667
7	MK499|dock|sdf|1|dock18	41.8566	-6.6362	-2.38189	-27.262	-9.5677	3.41658	1	94	61	72	72	8	52	0	0	0	0	1	0	1	0	0	0	0	8	0	1.33333
31	MK499|dock|sdf|1|dock75	38.591	-6.58832	-3.72807	-23.0857	-9.41612	1.92422	1	70	66	17	90	9	36	0	0	0	0	1	0	1	0	0	0	0	9	0	1.5
19	MK499|dock|sdf|1|dock81	40.3377	-5.10919	-2.64499	-30.4296	-9.37274	0.374452	1	82	91	50	65	10	15	0	0	0	0	1	0	1	0	0	0	0	10	0	1.66667
8	MK499|dock|sdf|1|dock87	41.7302	-6.38835	-2.61338	-35.5948	-9.29929	2.47565	1	93	71	52	56	11	42	0	0	0	0	0	0	0	0	0	0	0	0	0	0
3	MK499|dock|sdf|1|dock2	44.7689	-8.23364	-0.955207	-44.3983	-9.27789	8.979	1	98	22	96	31	12	85	0	0	0	0	0	0	0	0	0	0	0	0	0	0
68	MK499|dock|sdf|1|dock67	34.8984	-8.40675	-2.55138	-55.4009	-9.20449	12.4015	1	33	18	59	19	13	99	0	0	0	0	0	0	0	0	0	0	0	0	0	0
11	MK499|dock|sdf|1|dock23	41.568	-6.09071	-2.63968	-39.6162	-9.14633	2.24937	1	90	75	51	46	14	39	0	0	0	0	0	0	0	0	0	0	0	0	0	0
62	MK499|dock|sdf|1|dock96	35.351	-8.90709	-2.88548	-58.4973	-9.14351	8.79758	1	39	7	42	10	15	83	0	1	0	1	0	0	2	0	7	0	10	0	0	2.83333
66	MK499|dock|sdf|1|dock25	34.9592	-8.63385	-2.79843	-56.8824	-9.12703	8.18367	1	35	14	45	14	16	78	0	0	0	0	0	0	0	0	0	0	0	0	0	0
69	MK499|dock|sdf|1|dock69	34.7495	-8.95934	-2.4436	-57.7578	-9.12312	9.55795	1	32	5	67	12	17	88	0	1	0	0	0	0	1	0	5	0	0	0	0	0.833333
61	MK499|dock|sdf|1|dock48	35.3574	-9.01074	-3.07023	-58.7266	-9.11945	10.6829	1	40	4	36	8	18	95	0	1	0	1	0	0	2	0	4	0	8	0	0	2
73	MK499|dock|sdf|1|dock32	34.2087	-7.38953	-2.60654	-11.8871	-9.11392	4.75497	1	28	43	53	100	19	62	0	0	0	0	0	0	0	0	0	0	0	0	0	0
40	MK499|dock|sdf|1|dock43	37.4683	-6.9487	-3.81253	-23.5563	-9.10785	1.41918	1	61	50	13	87	20	29	0	0	0	0	0	0	0	0	0	0	0	0	0	0
80	MK499|dock|sdf|1|dock34	33.5476	-8.52451	-2.56161	-53.6073	-9.09334	9.50647	1	21	15	58	22	21	87	0	0	0	0	0	0	0	0	0	0	0	0	0	0
71	MK499|dock|sdf|1|dock9	34.343	-8.52028	-2.47125	-63.7125	-9.08058	9.4927	1	30	16	66	2	22	86	0	0	0	1	0	0	1	0	0	0	2	0	0	0.333333
86	MK499|dock|sdf|1|dock38	32.8271	-7.90227	-1.64134	-40.6754	-9.07819	4.97283	1	15	32	88	43	23	63	0	0	0	0	0	0	0	0	0	0	0	0	0	0
25	MK499|dock|sdf|1|dock77	39.0479	-4.90761	-2.80757	-33.8968	-8.95368	-0.602526	1	76	94	44	59	24	4	0	0	0	0	0	1	1	0	0	0	0	0	4	0.666667
75	MK499|dock|sdf|1|dock57	34.1796	-6.96439	-3.09669	-35.3136	-8.94622	5.45632	1	26	49	35	57	25	70	0	0	0	0	0	0	0	0	0	0	0	0	0	0
58	MK499|dock|sdf|1|dock97	35.6908	-8.47398	-2.03218	-54.2954	-8.91164	11.9228	1	43	17	77	21	26	98	0	0	0	0	0	0	0	0	0	0	0	0	0	0
9	MK499|dock|sdf|1|dock71	41.6656	-4.37446	-3.41121	-37.8819	-8.89054	-0.391093	1	92	96	27	51	27	6	0	0	0	0	0	1	1	0	0	0	0	0	6	1
81	MK499|dock|sdf|1|dock26	33.4011	-7.95316	-2.49819	-45.1667	-8.88762	3.18852	1	20	29	63	26	28	47	0	0	0	0	0	0	0	0	0	0	0	0	0	0
51	MK499|dock|sdf|1|dock14	36.4368	-6.63102	-1.56448	-30.1531	-8.8436	4.4973	1	50	62	90	66	29	59	0	0	0	0	0	0	0	0	0	0	0	0	0	0
20	MK499|dock|sdf|1|dock28	40.1289	-5.82106	-4.09984	-24.3898	-8.81011	-0.226804	1	81	81	5	85	30	7	0	0	1	0	0	1	2	0	0	5	0	0	7	2
50	MK499|dock|sdf|1|dock61	36.4417	-6.62683	-1.6857	-30.8274	-8.80449	4.60669	1	51	63	86	64	31	61	0	0	0	0	0	0	0	0	0	0	0	0	0	0
76	MK499|dock|sdf|1|dock91	34.1336	-7.90487	-2.57934	-45.188	-8.76108	3.75591	1	25	31	55	24	32	56	0	0	0	0	0	0	0	0	0	0	0	0	0	0
55	MK499|dock|sdf|1|dock49	35.8794	-8.95284	-2.54192	-58.7104	-8.75452	9.98269	1	46	6	61	9	33	91	0	1	0	1	0	0	2	0	6	0	9	0	0	2.5
87	MK499|dock|sdf|1|dock51	32.7868	-7.85585	-1.52588	-41.0029	-8.74871	4.97593	1	14	34	91	40	34	64	0	0	0	0	0	0	0	0	0	0	0	0	0	0
10	MK499|dock|sdf|1|dock29	41.6138	-6.05092	-2.56217	-31.0361	-8.69978	1.89202	1	91	77	57	61	35	34	0	0	0	0	0	0	0	0	0	0	0	0	0	0
17	MK499|dock|sdf|1|dock33	40.669	-4.99735	-2.8934	-34.827	-8.64279	0.435645	1	84	93	41	58	36	17	0	0	0	0	0	0	0	0	0	0	0	0	0	0
85	MK499|dock|sdf|1|dock31	32.8421	-8.07169	-1.99072	-44.7938	-8.63197	4.36525	1	16	26	79	30	37	58	0	0	0	0	0	0	0	0	0	0	0	0	0	0
53	MK499|dock|sdf|1|dock72	36.1369	-6.83885	-3.85418	-19.5747	-8.62241	0.309779	1	48	52	12	96	38	14	0	0	0	0	0	0	0	0	0	0	0	0	0	0
5	MK499|dock|sdf|1|dock79	41.9525	-8.18516	-0.439282	-37.1773	-8.58269	8.58843	1	96	23	100	53	39	80	0	0	0	0	0	0	0	0	0	0	0	0	0	0
26	MK499|dock|sdf|1|dock27	39.0099	-4.27157	-3.03371	-36.3317	-8.57451	-0.584159	1	75	97	37	54	40	5	0	0	0	0	0	1	1	0	0	0	0	0	5	0.833333
89	MK499|dock|sdf|1|dock100	32.4291	-7.75772	-1.5923	-39.7549	-8.57179	4.98904	1	12	37	89	44	41	66	0	0	0	0	0	0	0	0	0	0	0	0	0	0
28	MK499|dock|sdf|1|dock73	38.7317	-6.60229	-2.316	-26.3145	-8.55933	2.99089	1	73	64	73	76	42	45	0	0	0	0	0	0	0	0	0	0	0	0	0	0
67	MK499|dock|sdf|1|dock13	34.9081	-8.31962	-2.84271	-55.9788	-8.55499	7.78778	1	34	20	43	18	43	76	0	0	0	0	0	0	0	0	0	0	0	0	0	0
24	MK499|dock|sdf|1|dock68	39.5128	-6.23552	-3.59133	-29.6721	-8.5528	0.805215	1	77	73	22	67	44	20	0	0	0	0	0	0	0	0	0	0	0	0	0	0
83	MK499|dock|sdf|1|dock44	33.3355	-9.21113	-2.27063	-62.8213	-8.54855	9.78519	1	18	2	74	3	45	89	0	1	0	1	0	0	2	0	2	0	3	0	0	0.833333
78	MK499|dock|sdf|1|dock39	33.6639	-7.98018	-2.43386	-44.9061	-8.53568	3.66225	1	23	27	69	28	46	53	0	0	0	0	0	0	0	0	0	0	0	0	0	0
15	MK499|dock|sdf|1|dock54	40.9508	-6.06379	-2.57049	-35.8628	-8.52487	1.8941	1	86	76	56	55	47	35	0	0	0	0	0	0	0	0	0	0	0	0	0	0
54	MK499|dock|sdf|1|dock8	35.9769	-8.69715	-1.78474	-56.2983	-8.52425	10.8244	1	47	12	83	15	48	97	0	0	0	0	0	0	0	0	0	0	0	0	0	0
33	MK499|dock|sdf|1|dock80	38.302	-7.00623	-3.13148	-27.9924	-8.52399	0.900884	1	68	47	34	70	49	21	0	0	0	0	0	0	0	0	0	0	0	0	0	0
63	MK499|dock|sdf|1|dock42	35.1561	-8.64897	-2.00476	-58.0449	-8.5228	8.77742	1	38	13	78	11	50	81	0	0	0	0	0	0	0	0	0	0	0	0	0	0
100	MK499|dock|sdf|1|dock74	28.6548	-6.72903	-4.16966	-42.9279	-8.50284	3.24955	1	1	56	4	37	51	49	1	0	1	0	0	0	2	1	0	4	0	0	0	0.833333
14	MK499|dock|sdf|1|dock56	41.3639	-5.90161	-3.57396	-27.2105	-8.47198	2.21303	1	87	79	23	73	52	38	0	0	0	0	0	0	0	0	0	0	0	0	0	0
37	MK499|dock|sdf|1|dock78	37.9812	-6.65191	-3.27948	-30.989	-8.47195	3.11919	1	64	60	30	62	53	46	0	0	0	0	0	0	0	0	0	0	0	0	0	0
27	MK499|dock|sdf|1|dock12	38.9313	-6.51289	-3.80454	-23.318	-8.46095	2.06805	1	74	68	14	89	54	37	0	0	0	0	0	0	0	0	0	0	0	0	0	0
79	MK499|dock|sdf|1|dock20	33.6047	-9.29806	-1.7061	-60.5997	-8.42842	13.7943	1	22	1	85	5	55	100	0	1	0	1	0	0	2	0	1	0	5	0	0	1
29	MK499|dock|sdf|1|dock55	38.6855	-6.52333	-3.66426	-22.596	-8.41082	2.29016	1	72	67	19	91	56	40	0	0	0	0	0	0	0	0	0	0	0	0	0	0
30	MK499|dock|sdf|1|dock95	38.6237	-6.41329	-3.97399	-23.7059	-8.40956	1.6258	1	71	70	8	86	57	32	0	0	1	0	0	0	1	0	0	8	0	0	0	1.33333
74	MK499|dock|sdf|1|dock47	34.1822	-6.38434	-1.83293	-25.2871	-8.38986	8.24322	1	27	72	81	81	58	79	0	0	0	0	0	0	0	0	0	0	0	0	0	0
13	MK499|dock|sdf|1|dock85	41.3969	-5.46577	-3.69482	-24.4704	-8.38773	1.25345	1	88	87	18	84	59	25	0	0	0	0	0	0	0	0	0	0	0	0	0	0
64	MK499|dock|sdf|1|dock53	35.1175	-8.32759	-2.38517	-61.5071	-8.38721	7.2	1	37	19	71	4	60	74	0	0	0	1	0	0	1	0	0	0	4	0	0	0.666667
23	MK499|dock|sdf|1|dock63	39.5511	-5.84579	-3.65928	-26.8014	-8.34651	1.33129	1	78	80	20	74	61	28	0	0	0	0	0	0	0	0	0	0	0	0	0	0
36	MK499|dock|sdf|1|dock82	38.0041	-6.69618	-3.86534	-23.446	-8.3447	1.27881	1	65	57	10	88	62	26	0	0	1	0	0	0	1	0	0	10	0	0	0	1.66667
47	MK499|dock|sdf|1|dock6	36.5749	-8.83467	-1.96929	-57.7193	-8.31383	10.4013	1	54	8	80	13	63	94	0	1	0	0	0	0	1	0	8	0	0	0	0	1.33333
35	MK499|dock|sdf|1|dock58	38.1467	-6.02451	-3.27855	-25.8682	-8.30349	3.34517	1	66	78	31	79	64	51	0	0	0	0	0	0	0	0	0	0	0	0	0	0
34	MK499|dock|sdf|1|dock92	38.2183	-5.68985	-3.77486	-26.4324	-8.29302	0.499225	1	67	83	15	75	65	18	0	0	0	0	0	0	0	0	0	0	0	0	0	0
2	MK499|dock|sdf|1|dock1	46.0448	-8.17629	-0.769745	-41.1023	-8.28466	8.83148	1	99	24	98	39	66	84	0	0	0	0	0	0	0	0	0	0	0	0	0	0
90	MK499|dock|sdf|1|dock24	32.139	-7.7929	-1.41369	-39.6727	-8.2471	5.11816	1	11	35	93	45	67	68	0	0	0	0	0	0	0	0	0	0	0	0	0	0
91	MK499|dock|sdf|1|dock66	31.8705	-6.67615	-3.25053	-42.3686	-8.22576	5.26247	1	10	58	32	38	68	69	1	0	0	0	0	0	1	10	0	0	0	0	0	1.66667
44	MK499|dock|sdf|1|dock46	37.1049	-8.7109	-1.41778	-56.1161	-8.21114	10.7721	1	57	11	92	17	69	96	0	0	0	0	0	0	0	0	0	0	0	0	0	0
39	MK499|dock|sdf|1|dock22	37.725	-5.14356	-3.56758	-22.2764	-8.20812	0.0276151	1	62	90	24	93	70	8	0	0	0	0	0	1	1	0	0	0	0	0	8	1.33333
88	MK499|dock|sdf|1|dock59	32.6159	-9.12527	-1.80657	-60.2293	-8.20655	9.91961	1	13	3	82	7	71	90	0	1	0	1	0	0	2	0	3	0	7	0	0	1.66667
43	MK499|dock|sdf|1|dock41	37.2753	-4.57201	-4.56316	-37.7277	-8.18707	0.0503939	1	58	95	1	52	72	9	0	0	1	0	0	1	2	0	0	1	0	0	9	1.66667
49	MK499|dock|sdf|1|dock65	36.5064	-8.71416	-1.74969	-56.2091	-8.10852	10.0134	1	52	10	84	16	73	92	0	1	0	0	0	0	1	0	10	0	0	0	0	1.66667
21	MK499|dock|sdf|1|dock60	39.8976	-5.31878	-3.62301	-24.5308	-7.98434	1.61574	1	80	88	21	83	74	31	0	0	0	0	0	0	0	0	0	0	0	0	0	0
97	MK499|dock|sdf|1|dock17	30.0122	-6.90134	-3.0096	-19.9353	-7.983	10.3162	1	4	51	38	95	75	93	1	0	0	0	0	0	1	4	0	0	0	0	0	0.666667
60	MK499|dock|sdf|1|dock45	35.3746	-6.65216	-4.25516	-26.0773	-7.96449	1.49919	1	41	59	3	78	76	30	0	0	1	0	0	0	1	0	0	3	0	0	0	0.5
65	MK499|dock|sdf|1|dock11	34.9813	-6.99184	-3.98483	-18.5879	-7.87413	1.2278	1	36	48	6	98	77	23	0	0	1	0	0	0	1	0	0	6	0	0	0	1
84	MK499|dock|sdf|1|dock36	33.2968	-7.74658	-2.52276	-43.5411	-7.83266	3.69776	1	17	38	62	34	78	55	0	0	0	0	0	0	0	0	0	0	0	0	0	0
59	MK499|dock|sdf|1|dock5	35.5533	-7.49141	-2.70348	-55.0246	-7.83228	4.54743	1	42	41	49	20	79	60	0	0	0	0	0	0	0	0	0	0	0	0	0	0
32	MK499|dock|sdf|1|dock70	38.4929	-6.09904	-3.47385	-26.2594	-7.83209	2.75161	1	69	74	25	77	80	43	0	0	0	0	0	0	0	0	0	0	0	0	0	0
45	MK499|dock|sdf|1|dock10	37.0507	-6.80871	-3.85718	-18.3092	-7.79294	0.105472	1	56	53	11	99	81	11	0	0	0	0	0	0	0	0	0	0	0	0	0	0
82	MK499|dock|sdf|1|dock94	33.3385	-7.69309	-2.4921	-38.9505	-7.7609	3.67755	1	19	39	64	49	82	54	0	0	0	0	0	0	0	0	0	0	0	0	0	0
42	MK499|dock|sdf|1|dock50	37.3487	-7.23584	-3.28887	-18.8133	-7.65408	1.29335	1	59	44	29	97	83	27	0	0	0	0	0	0	0	0	0	0	0	0	0	0
48	MK499|dock|sdf|1|dock40	36.5742	-5.81223	-3.97627	-43.1126	-7.6329	1.80314	1	53	82	7	35	84	33	0	0	1	0	0	0	1	0	0	7	0	0	0	1.16667
57	MK499|dock|sdf|1|dock7	35.715	-5.63095	-3.22482	-22.4001	-7.54967	0.413132	1	44	84	33	92	85	16	0	0	0	0	0	0	0	0	0	0	0	0	0	0
99	MK499|dock|sdf|1|dock90	28.6931	-2.5951	-4.42409	-28.8144	-7.48656	-2.77508	1	2	100	2	69	86	1	1	0	1	0	0	1	3	2	0	2	0	0	1	0.833333
41	MK499|dock|sdf|1|dock19	37.4119	-6.77258	-3.31452	-25.661	-7.4827	0.163838	1	60	55	28	80	87	12	0	0	0	0	0	0	0	0	0	0	0	0	0	0
70	MK499|dock|sdf|1|dock83	34.6658	-8.15493	-2.1837	-60.372	-7.46729	7.4193	1	31	25	75	6	88	75	0	0	0	1	0	0	1	0	0	0	6	0	0	1
96	MK499|dock|sdf|1|dock76	30.5908	-7.40551	-1.05009	-32.3997	-7.42473	5.09563	1	5	42	95	60	89	67	1	0	0	0	0	0	1	5	0	0	0	0	0	0.833333
38	MK499|dock|sdf|1|dock89	37.7624	-6.59969	-3.87253	-22.0576	-7.39562	1.23577	1	63	65	9	94	90	24	0	0	1	0	0	0	1	0	0	9	0	0	0	1.5
92	MK499|dock|sdf|1|dock16	31.7077	-7.87223	-2.54349	-45.1768	-7.36579	3.27768	1	9	33	60	25	91	50	1	0	0	0	0	0	1	9	0	0	0	0	0	1.5
72	MK499|dock|sdf|1|dock21	34.2637	-7.95901	-2.4186	-44.9074	-7.35263	3.21387	1	29	28	70	27	92	48	0	0	0	0	0	0	0	0	0	0	0	0	0	0
94	MK499|dock|sdf|1|dock37	31.2853	-7.78261	-1.06158	-39.104	-7.31287	5.98277	1	7	36	94	47	93	72	1	0	0	0	0	0	1	7	0	0	0	0	0	1.16667
95	MK499|dock|sdf|1|dock15	30.7298	-7.67531	-1.68145	-38.7949	-7.242	4.98308	1	6	40	87	50	94	65	1	0	0	0	0	0	1	6	0	0	0	0	0	1
77	MK499|dock|sdf|1|dock30	33.7962	-8.72486	-2.49174	-63.8183	-7.20463	7.87391	1	24	9	65	1	95	77	0	1	0	1	0	0	2	0	9	0	1	0	0	1.66667
93	MK499|dock|sdf|1|dock86	31.6991	-7.14418	-2.11669	-53.1735	-7.04687	6.50917	1	8	45	76	23	96	73	1	0	0	0	0	0	1	8	0	0	0	0	0	1.33333
46	MK499|dock|sdf|1|dock99	36.7828	-7.04054	-2.99242	-29.0184	-6.99947	1.21648	1	55	46	39	68	97	22	0	0	0	0	0	0	0	0	0	0	0	0	0	0
56	MK499|dock|sdf|1|dock93	35.7599	-3.4743	-3.45231	-40.945	-6.99692	-1.20356	1	45	98	26	41	98	3	0	0	0	0	0	1	1	0	0	0	0	0	3	0.5
52	MK499|dock|sdf|1|dock98	36.2599	-3.37183	-3.74158	-40.754	-6.82919	-2.27235	1	49	99	16	42	99	2	0	0	0	0	0	1	1	0	0	0	0	0	2	0.333333
98	MK499|dock|sdf|1|dock35	29.1381	-7.95033	-0.716368	-43.9907	-5.98557	5.53474	1	3	30	99	32	100	71	1	0	0	0	0	0	1	3	0	0	0	0	0	0.5
178	E4031|dock|sdf|2|dock91	41.7399	-5.17595	-4.97297	-69.6988	-10.1007	-2.52976	2	23	83	1	47	1	55	0	0	1	0	1	0	2	0	0	1	0	1	0	0.333333
129	E4031|dock|sdf|2|dock44	45.8917	-4.86285	-3.99814	-80.7219	-9.66353	-3.47179	2	72	91	20	19	2	24	0	0	0	0	1	0	1	0	0	0	0	2	0	0.333333
135	E4031|dock|sdf|2|dock96	44.8562	-4.86072	-3.49741	-26.14	-9.64033	-4.37523	2	66	92	43	99	3	8	0	0	0	0	1	1	2	0	0	0	0	3	8	1.83333
138	E4031|dock|sdf|2|dock50	44.674	-5.0166	-3.69772	-30.4175	-9.60277	-4.59122	2	63	89	33	98	4	5	0	0	0	0	1	1	2	0	0	0	0	4	5	1.5
107	E4031|dock|sdf|2|dock24	47.5641	-6.22474	-4.10255	-74.1679	-9.5513	-2.66095	2	94	27	14	36	5	50	0	0	0	0	1	0	1	0	0	0	0	5	0	0.833333
114	E4031|dock|sdf|2|dock68	47.1625	-5.18143	-4.16513	-51.1056	-9.54883	-3.48659	2	87	81	11	89	6	23	0	0	0	0	1	0	1	0	0	0	0	6	0	1
127	E4031|dock|sdf|2|dock74	45.9344	-10.7085	-2.33417	-59.8752	-9.52117	0.141413	2	74	1	87	82	7	97	0	1	0	0	1	0	2	0	1	0	0	7	0	1.33333
153	E4031|dock|sdf|2|dock88	43.6608	-6.16392	-3.3234	-74.0597	-9.417	-1.25808	2	48	35	52	38	8	87	0	0	0	0	1	0	1	0	0	0	0	8	0	1.33333
192	E4031|dock|sdf|2|dock65	40.3019	-6.7096	-2.71294	-65.1067	-9.3592	-2.20662	2	9	10	74	67	9	67	1	1	0	0	1	0	3	9	10	0	0	9	0	4.66667
155	E4031|dock|sdf|2|dock58	43.526	-5.64489	-3.08789	-68.7963	-9.32663	-1.9042	2	46	58	59	52	10	76	0	0	0	0	1	0	1	0	0	0	0	10	0	1.66667
108	E4031|dock|sdf|2|dock93	47.5213	-4.84185	-4.40984	-48.2825	-9.30754	-4.11679	2	93	93	4	92	11	9	0	0	1	0	0	1	2	0	0	4	0	0	9	2.16667
142	E4031|dock|sdf|2|dock38	44.2335	-6.17948	-3.33388	-83.7403	-9.29206	-2.89876	2	59	33	50	16	12	42	0	0	0	0	0	0	0	0	0	0	0	0	0	0
124	E4031|dock|sdf|2|dock79	46.1125	-5.41402	-3.86215	-65.5956	-9.27763	-0.166734	2	77	71	26	65	13	95	0	0	0	0	0	0	0	0	0	0	0	0	0	0
117	E4031|dock|sdf|2|dock57	46.9718	-5.67971	-4.44893	-94.0758	-9.26184	-2.60827	2	84	57	3	3	14	53	0	0	1	1	0	0	2	0	0	3	3	0	0	1
104	E4031|dock|sdf|2|dock2	48.6603	-4.76906	-4.0202	-68.1385	-9.22444	-3.90544	2	97	96	19	53	15	15	0	0	0	0	0	0	0	0	0	0	0	0	0	0
160	E4031|dock|sdf|2|dock81	43.2191	-5.5783	-2.96484	-65.7744	-9.18174	-1.99327	2	41	62	64	64	16	72	0	0	0	0	0	0	0	0	0	0	0	0	0	0
140	E4031|dock|sdf|2|dock14	44.5108	-6.27101	-2.58045	-74.4181	-9.17557	-2.43198	2	61	26	79	35	17	59	0	0	0	0	0	0	0	0	0	0	0	0	0	0
118	E4031|dock|sdf|2|dock17	46.8867	-4.77601	-3.53331	-50.3706	-9.13235	-2.20751	2	83	95	42	90	18	66	0	0	0	0	0	0	0	0	0	0	0	0	0	0
126	E4031|dock|sdf|2|dock100	45.9375	-3.95082	-2.91634	-36.6727	-9.09881	-3.45821	2	75	100	68	94	19	25	0	0	0	0	0	0	0	0	0	0	0	0	0	0
113	E4031|dock|sdf|2|dock5	47.245	-5.4691	-3.08844	-63.3274	-9.06331	-1.66156	2	88	65	58	74	20	79	0	0	0	0	0	0	0	0	0	0	0	0	0	0
198	E4031|dock|sdf|2|dock78	39.4186	-6.20592	-2.79012	-83.9233	-9.06002	-0.527799	2	3	29	72	15	21	91	1	0	0	0	0	0	1	3	0	0	0	0	0	0.5
119	E4031|dock|sdf|2|dock6	46.8354	-6.48538	-3.44997	-90.2494	-9.0143	-2.22381	2	82	16	46	7	22	65	0	0	0	1	0	0	1	0	0	0	7	0	0	1.16667
116	E4031|dock|sdf|2|dock90	47.1117	-5.12456	-4.37746	-86.6352	-8.97138	-3.13343	2	85	85	7	10	23	35	0	0	1	1	0	0	2	0	0	7	10	0	0	2.83333
189	E4031|dock|sdf|2|dock77	40.5096	-6.34831	-3.11611	-67.6034	-8.91446	-2.52632	2	12	23	57	56	24	56	0	0	0	0	0	0	0	0	0	0	0	0	0	0
154	E4031|dock|sdf|2|dock49	43.644	-6.64914	-3.78929	-90.745	-8.9107	-2.90953	2	47	12	30	5	25	41	0	0	0	1	0	0	1	0	0	0	5	0	0	0.833333
109	E4031|dock|sdf|2|dock59	47.4651	-5.82797	-4.38368	-85.396	-8.90436	-2.96816	2	92	48	6	11	26	39	0	0	1	0	0	0	1	0	0	6	0	0	0	1
106	E4031|dock|sdf|2|dock1	47.6351	-5.63769	-3.58397	-82.4378	-8.84955	0.127934	2	95	59	40	18	27	96	0	0	0	0	0	0	0	0	0	0	0	0	0	0
105	E4031|dock|sdf|2|dock40	48.4921	-7.36926	-3.17063	-93.3857	-8.83506	-2.40732	2	96	6	56	4	28	61	0	1	0	1	0	0	2	0	6	0	4	0	0	1.66667
145	E4031|dock|sdf|2|dock16	44.1458	-6.38032	-2.70728	-74.7921	-8.78696	-2.657	2	56	22	75	34	29	51	0	0	0	0	0	0	0	0	0	0	0	0	0	0
120	E4031|dock|sdf|2|dock9	46.6944	-7.43861	-3.93188	-99.0975	-8.77041	-4.42999	2	81	5	22	1	30	7	0	1	0	1	0	1	3	0	5	0	1	0	7	2.16667
128	E4031|dock|sdf|2|dock95	45.8999	-5.42754	-4.14919	-48.3646	-8.76072	-2.27033	2	73	69	13	91	31	63	0	0	0	0	0	0	0	0	0	0	0	0	0	0
157	E4031|dock|sdf|2|dock67	43.4121	-8.6121	-2.08574	-33.1725	-8.73098	-0.379529	2	44	3	91	96	32	93	0	1	0	0	0	0	1	0	3	0	0	0	0	0.5
136	E4031|dock|sdf|2|dock42	44.8005	-5.79847	-4.07164	-67.5446	-8.70799	-2.42853	2	65	49	15	57	33	60	0	0	0	0	0	0	0	0	0	0	0	0	0	0
111	E4031|dock|sdf|2|dock26	47.3251	-5.22038	-1.14609	-66.8126	-8.69728	-0.822708	2	90	79	100	60	34	89	0	0	0	0	0	0	0	0	0	0	0	0	0	0
158	E4031|dock|sdf|2|dock66	43.3736	-5.18018	-4.39289	-79.4106	-8.68976	-3.79275	2	43	82	5	21	35	17	0	0	1	0	0	0	1	0	0	5	0	0	0	0.833333
162	E4031|dock|sdf|2|dock54	43.1304	-4.23927	-2.89076	-9.4413	-8.68636	-1.68905	2	39	99	69	100	36	78	0	0	0	0	0	0	0	0	0	0	0	0	0	0
199	E4031|dock|sdf|2|dock69	39.0217	-6.42397	-3.85978	-74.9436	-8.66489	-3.7244	2	2	18	27	33	37	20	1	0	0	0	0	0	1	2	0	0	0	0	0	0.333333
130	E4031|dock|sdf|2|dock31	45.6795	-7.23397	-3.2046	-94.9481	-8.65406	-0.388116	2	71	7	55	2	38	92	0	1	0	1	0	0	2	0	7	0	2	0	0	1.5
177	E4031|dock|sdf|2|dock83	41.7737	-6.12983	-3.85493	-75.1683	-8.6344	-1.75168	2	24	40	28	31	39	77	0	0	0	0	0	0	0	0	0	0	0	0	0	0
179	E4031|dock|sdf|2|dock82	41.6251	-6.29262	-3.06356	-72.6482	-8.62666	-3.59421	2	22	25	60	39	40	21	0	0	0	0	0	0	0	0	0	0	0	0	0	0
101	E4031|dock|sdf|2|dock8	52.4574	-6.40134	-3.82327	-79.3235	-8.60787	-2.80367	2	100	19	29	22	41	44	0	0	0	0	0	0	0	0	0	0	0	0	0	0
174	E4031|dock|sdf|2|dock30	42.2769	-5.96553	-3.35394	-67.6077	-8.59826	-4.01672	2	27	46	49	55	42	12	0	0	0	0	0	0	0	0	0	0	0	0	0	0
121	E4031|dock|sdf|2|dock55	46.4689	-5.13799	-4.31164	-79.9905	-8.5858	-3.02113	2	80	84	8	20	43	38	0	0	1	0	0	0	1	0	0	8	0	0	0	1.33333
115	E4031|dock|sdf|2|dock11	47.1254	-5.69208	-3.58418	-71.2941	-8.55028	-2.66665	2	86	55	39	45	44	49	0	0	0	0	0	0	0	0	0	0	0	0	0	0
122	E4031|dock|sdf|2|dock3	46.2469	-6.01246	-2.5495	-78.3137	-8.54299	-1.55853	2	79	44	81	24	45	81	0	0	0	0	0	0	0	0	0	0	0	0	0	0
191	E4031|dock|sdf|2|dock72	40.5029	-6.39936	-3.97371	-77.884	-8.51578	-4.57441	2	10	20	21	26	46	6	1	0	0	0	0	1	2	10	0	0	0	0	6	2.66667
146	E4031|dock|sdf|2|dock41	44.0743	-6.17535	-1.24528	-70.6564	-8.48848	2.55461	2	55	34	99	46	47	100	0	0	0	0	0	0	0	0	0	0	0	0	0	0
187	E4031|dock|sdf|2|dock13	40.5982	-6.0715	-3.64336	-84.4217	-8.4844	-2.51936	2	14	42	35	13	48	57	0	0	0	0	0	0	0	0	0	0	0	0	0	0
143	E4031|dock|sdf|2|dock62	44.227	-6.67646	-3.71918	-90.6086	-8.4831	-3.44706	2	58	11	31	6	49	26	0	0	0	1	0	0	1	0	0	0	6	0	0	1
175	E4031|dock|sdf|2|dock99	41.9538	-6.20696	-3.49701	-66.1552	-8.46349	-3.992	2	26	28	44	63	50	13	0	0	0	0	0	0	0	0	0	0	0	0	0	0
165	E4031|dock|sdf|2|dock71	42.7704	-5.91722	-3.64442	-78.2561	-8.4475	-1.32225	2	36	47	34	25	51	86	0	0	0	0	0	0	0	0	0	0	0	0	0	0
184	E4031|dock|sdf|2|dock76	40.9119	-6.76189	-2.7988	-85.1828	-8.41816	-2.51907	2	17	9	71	12	52	58	0	1	0	0	0	0	1	0	9	0	0	0	0	1.5
151	E4031|dock|sdf|2|dock52	43.773	-5.12137	-3.40687	-65.3244	-8.40871	-3.34681	2	50	86	48	66	53	30	0	0	0	0	0	0	0	0	0	0	0	0	0	0
194	E4031|dock|sdf|2|dock94	40.2277	-6.48705	-4.18841	-75.9917	-8.38004	-4.96565	2	7	15	10	28	54	1	1	0	1	0	0	1	3	7	0	10	0	0	1	3
168	E4031|dock|sdf|2|dock61	42.6301	-6.14959	-1.6275	-69.1509	-8.37584	0.198239	2	33	36	97	49	55	98	0	0	0	0	0	0	0	0	0	0	0	0	0	0
148	E4031|dock|sdf|2|dock20	43.9154	-5.78864	-4.165	-75.5822	-8.34476	-3.3513	2	53	51	12	29	56	29	0	0	0	0	0	0	0	0	0	0	0	0	0	0
156	E4031|dock|sdf|2|dock7	43.4918	-6.13336	-2.56067	-66.781	-8.34383	-3.50855	2	45	39	80	61	57	22	0	0	0	0	0	0	0	0	0	0	0	0	0	0
152	E4031|dock|sdf|2|dock37	43.6788	-5.34216	-3.46304	-57.2001	-8.33997	-2.6801	2	49	75	45	86	58	48	0	0	0	0	0	0	0	0	0	0	0	0	0	0
180	E4031|dock|sdf|2|dock53	41.456	-6.10212	-3.61497	-67.4257	-8.33185	-2.69245	2	21	41	37	59	59	46	0	0	0	0	0	0	0	0	0	0	0	0	0	0
112	E4031|dock|sdf|2|dock4	47.2526	-5.53048	-2.33599	-62.3104	-8.32805	-0.788619	2	89	64	86	76	60	90	0	0	0	0	0	0	0	0	0	0	0	0	0	0
183	E4031|dock|sdf|2|dock56	41.0919	-5.35513	-3.88914	-47.832	-8.30902	-3.3879	2	18	73	23	93	61	28	0	0	0	0	0	0	0	0	0	0	0	0	0	0
137	E4031|dock|sdf|2|dock22	44.7269	-5.76118	-2.66153	-59.9905	-8.29824	-1.36557	2	64	52	77	81	62	85	0	0	0	0	0	0	0	0	0	0	0	0	0	0
169	E4031|dock|sdf|2|dock60	42.6086	-4.88612	-3.86262	-63.8654	-8.27281	-3.29039	2	32	90	25	71	63	31	0	0	0	0	0	0	0	0	0	0	0	0	0	0
161	E4031|dock|sdf|2|dock45	43.152	-5.55851	-4.61482	-59.7915	-8.24873	-3.96715	2	40	63	2	83	64	14	0	0	1	0	0	0	1	0	0	2	0	0	0	0.333333
147	E4031|dock|sdf|2|dock86	44.014	-6.38101	-3.62868	-71.3702	-8.23711	-3.27241	2	54	21	36	44	65	33	0	0	0	0	0	0	0	0	0	0	0	0	0	0
167	E4031|dock|sdf|2|dock75	42.7118	-4.24328	-3.05061	-63.3289	-8.19119	-1.96499	2	34	98	61	73	66	74	0	0	0	0	0	0	0	0	0	0	0	0	0	0
132	E4031|dock|sdf|2|dock33	45.5842	-5.18795	-2.25818	-72.1676	-8.18907	-1.4327	2	69	80	88	40	67	84	0	0	0	0	0	0	0	0	0	0	0	0	0	0
170	E4031|dock|sdf|2|dock85	42.5909	-6.19246	-3.70234	-89.0595	-8.18633	-4.03371	2	31	30	32	8	68	11	0	0	0	1	0	0	1	0	0	0	8	0	0	1.33333
171	E4031|dock|sdf|2|dock48	42.5768	-5.68631	-2.52289	-62.0073	-8.16904	-3.08611	2	30	56	83	77	69	37	0	0	0	0	0	0	0	0	0	0	0	0	0	0
123	E4031|dock|sdf|2|dock89	46.2209	-4.44462	-2.94145	-59.7851	-8.1526	-1.53437	2	78	97	66	84	70	82	0	0	0	0	0	0	0	0	0	0	0	0	0	0
159	E4031|dock|sdf|2|dock27	43.2777	-6.18533	-4.02877	-71.5354	-8.11319	-4.03783	2	42	32	17	43	71	10	0	0	0	0	0	1	1	0	0	0	0	0	10	1.66667
125	E4031|dock|sdf|2|dock25	46.066	-6.51828	-3.32527	-88.9476	-8.11208	-2.83706	2	76	14	51	9	72	43	0	0	0	1	0	0	1	0	0	0	9	0	0	1.5
200	E4031|dock|sdf|2|dock87	38.2193	-6.02848	-3.05003	-71.6503	-8.0721	-1.94215	2	1	43	62	42	73	75	1	0	0	0	0	0	1	1	0	0	0	0	0	0.166667
164	E4031|dock|sdf|2|dock73	42.82	-6.14872	-4.02697	-72.0308	-8.05249	-3.12147	2	37	37	18	41	74	36	0	0	0	0	0	0	0	0	0	0	0	0	0	0
131	E4031|dock|sdf|2|dock29	45.6352	-6.18854	-1.74273	-69.5185	-8.0522	-0.196314	2	70	31	95	48	75	94	0	0	0	0	0	0	0	0	0	0	0	0	0	0
102	E4031|dock|sdf|2|dock47	52.2638	-5.42728	-2.45171	-75.0595	-8.03656	-2.05609	2	99	70	84	32	76	70	0	0	0	0	0	0	0	0	0	0	0	0	0	0
149	E4031|dock|sdf|2|dock80	43.8201	-4.77837	-3.4279	-66.5441	-8.03136	-2.03067	2	52	94	47	62	77	71	0	0	0	0	0	0	0	0	0	0	0	0	0	0
190	E4031|dock|sdf|2|dock84	40.5049	-5.461	-4.26075	-61.8511	-8.03086	-4.93579	2	11	66	9	78	78	2	0	0	1	0	0	1	2	0	0	9	0	0	2	1.83333
196	E4031|dock|sdf|2|dock36	39.8369	-5.57858	-2.86065	-68.9984	-8.0059	-2.92285	2	5	61	70	50	79	40	1	0	0	0	0	0	1	5	0	0	0	0	0	0.833333
166	E4031|dock|sdf|2|dock18	42.7326	-5.79316	-4.06879	-67.4706	-8.00297	-2.58842	2	35	50	16	58	80	54	0	0	0	0	0	0	0	0	0	0	0	0	0	0
103	E4031|dock|sdf|2|dock28	51.8531	-5.74414	-2.19167	-77.0996	-7.98971	-2.61738	2	98	53	90	27	81	52	0	0	0	0	0	0	0	0	0	0	0	0	0	0
144	E4031|dock|sdf|2|dock34	44.1638	-6.46935	-3.88249	-83.6007	-7.98432	-3.79219	2	57	17	24	17	82	18	0	0	0	0	0	0	0	0	0	0	0	0	0	0
134	E4031|dock|sdf|2|dock35	44.9375	-5.72161	-3.03583	-64.1829	-7.97255	-2.16253	2	67	54	63	69	83	68	0	0	0	0	0	0	0	0	0	0	0	0	0	0
110	E4031|dock|sdf|2|dock32	47.3279	-5.27449	-1.94418	-56.536	-7.95077	-1.58609	2	91	76	92	87	84	80	0	0	0	0	0	0	0	0	0	0	0	0	0	0
181	E4031|dock|sdf|2|dock15	41.2873	-6.85181	-3.29141	-83.9952	-7.92291	-3.77186	2	20	8	53	14	85	19	0	1	0	0	0	0	1	0	8	0	0	0	0	1.33333
185	E4031|dock|sdf|2|dock10	40.7062	-5.04704	-2.43585	-51.5011	-7.89278	-0.965808	2	16	88	85	88	86	88	0	0	0	0	0	0	0	0	0	0	0	0	0	0
172	E4031|dock|sdf|2|dock46	42.4345	-5.43936	-1.93945	-64.1555	-7.88504	-1.97456	2	29	67	93	70	87	73	0	0	0	0	0	0	0	0	0	0	0	0	0	0
197	E4031|dock|sdf|2|dock70	39.7491	-5.98946	-3.58114	-68.9521	-7.83536	-4.74608	2	4	45	41	51	88	4	1	0	0	0	0	1	2	4	0	0	0	0	4	1.33333
150	E4031|dock|sdf|2|dock63	43.8126	-5.43573	-1.7611	-62.6163	-7.82503	-2.68231	2	51	68	94	75	89	47	0	0	0	0	0	0	0	0	0	0	0	0	0	0
186	E4031|dock|sdf|2|dock39	40.6666	-6.64605	-3.5913	-74.0785	-7.80681	-4.90485	2	15	13	38	37	90	3	0	0	0	0	0	1	1	0	0	0	0	0	3	0.5
139	E4031|dock|sdf|2|dock97	44.6504	-5.59715	-3.28345	-68.0699	-7.72518	-2.34338	2	62	60	54	54	91	62	0	0	0	0	0	0	0	0	0	0	0	0	0	0
176	E4031|dock|sdf|2|dock64	41.8305	-5.35994	-1.51942	-58.8977	-7.71106	-2.25966	2	25	72	98	85	92	64	0	0	0	0	0	0	0	0	0	0	0	0	0	0
182	E4031|dock|sdf|2|dock98	41.2524	-5.34571	-2.66061	-64.2953	-7.70778	-3.28118	2	19	74	78	68	93	32	0	0	0	0	0	0	0	0	0	0	0	0	0	0
173	E4031|dock|sdf|2|dock23	42.3455	-5.24296	-2.94989	-63.5518	-7.68407	-3.80547	2	28	78	65	72	94	16	0	0	0	0	0	0	0	0	0	0	0	0	0	0
193	E4031|dock|sdf|2|dock19	40.238	-6.14385	-2.69165	-79.0476	-7.63924	-2.11259	2	8	38	76	23	95	69	1	0	0	0	0	0	1	8	0	0	0	0	0	1.33333
133	E4031|dock|sdf|2|dock12	45.1405	-8.36017	-2.92386	-34.6057	-7.60492	-1.4452	2	68	4	67	95	96	83	0	1	0	0	0	0	1	0	4	0	0	0	0	0.666667
188	E4031|dock|sdf|2|dock92	40.5207	-5.26501	-2.22046	-61.1621	-7.38286	-2.79529	2	13	77	89	79	97	45	0	0	0	0	0	0	0	0	0	0	0	0	0	0
195	E4031|dock|sdf|2|dock51	40.0748	-6.3122	-2.53466	-75.5348	-7.3286	-3.20092	2	6	24	82	30	98	34	1	0	0	0	0	0	1	6	0	0	0	0	0	1
141	E4031|dock|sdf|2|dock43	44.241	-8.91255	-1.68715	-32.0617	-7.23714	0.461485	2	60	2	96	97	99	99	0	1	0	0	0	0	1	0	2	0	0	0	0	0.333333
163	E4031|dock|sdf|2|dock21	43.012	-5.05876	-2.77704	-61.1379	-7.08956	-3.4327	2	38	87	73	80	100	27	0	0	0	0	0	0	0	0	0	0	0	0	0	0
245	Dofetilide|dock|sdf|3|dock68	47.694	-5.01727	-3.90824	-49.0516	-11.662	-3.7748	3	56	86	5	89	1	8	0	0	1	0	1	1	3	0	0	5	0	1	8	2.33333
222	Dofetilide|dock|sdf|3|dock35	51.1189	-4.11507	-3.61022	-62.2304	-11.5326	-1.35429	3	79	98	11	69	2	55	0	0	0	0	1	0	1	0	0	0	0	2	0	0.333333
280	Dofetilide|dock|sdf|3|dock18	43.1875	-6.07052	-4.02755	-81.7822	-11.3183	1.30524	3	21	35	4	9	3	92	0	0	1	1	1	0	3	0	0	4	9	3	0	2.66667
242	Dofetilide|dock|sdf|3|dock53	48.3615	-4.08041	-4.45177	-51.9775	-11.1463	-3.0642	3	59	99	3	85	4	21	0	0	1	0	1	0	2	0	0	3	0	4	0	1.16667
201	Dofetilide|dock|sdf|3|dock7	55.3594	-5.4475	-3.32356	-80.0343	-10.9712	-1.83571	3	100	69	17	16	5	48	0	0	0	0	1	0	1	0	0	0	0	5	0	0.833333
203	Dofetilide|dock|sdf|3|dock9	54.6678	-9.12455	-2.10896	-58.5637	-10.8555	5.08442	3	98	1	67	76	6	99	0	1	0	0	1	0	2	0	1	0	0	6	0	1.16667
202	Dofetilide|dock|sdf|3|dock94	54.7047	-5.70505	-3.37382	-72.8502	-10.7498	-1.25265	3	99	52	16	40	7	58	0	0	0	0	1	0	1	0	0	0	0	7	0	1.16667
205	Dofetilide|dock|sdf|3|dock83	54.2814	-5.67149	-2.85593	-45.9302	-10.7183	-1.63755	3	96	56	35	95	8	52	0	0	0	0	1	0	1	0	0	0	0	8	0	1.33333
216	Dofetilide|dock|sdf|3|dock14	52.051	-6.32818	-2.29952	-54.3231	-10.4808	0.306984	3	85	24	59	81	9	82	0	0	0	0	1	0	1	0	0	0	0	9	0	1.5
224	Dofetilide|dock|sdf|3|dock67	50.4584	-6.64261	-2.72163	-64.5896	-10.3403	-1.90772	3	77	10	40	65	10	47	0	1	0	0	1	0	2	0	10	0	0	10	0	3.33333
247	Dofetilide|dock|sdf|3|dock60	47.4444	-5.48952	-1.56081	-66.8753	-10.1911	1.12647	3	54	67	86	57	11	91	0	0	0	0	0	0	0	0	0	0	0	0	0	0
230	Dofetilide|dock|sdf|3|dock76	49.7695	-5.71259	-2.94523	-67.8831	-10.1842	-1.21384	3	71	50	31	51	12	60	0	0	0	0	0	0	0	0	0	0	0	0	0	0
263	Dofetilide|dock|sdf|3|dock75	45.8752	-4.7405	-2.37451	-47.1512	-10.1362	-2.73414	3	38	90	58	93	13	30	0	0	0	0	0	0	0	0	0	0	0	0	0	0
295	Dofetilide|dock|sdf|3|dock57	38.3251	-4.12054	-3.30513	-60.6249	-10.0784	-5.03657	3	6	97	18	74	14	1	1	0	0	0	0	1	2	6	0	0	0	0	1	1.16667
208	Dofetilide|dock|sdf|3|dock61	53.5628	-6.37964	-2.67717	-72.1257	-9.98486	-1.93653	3	93	21	41	41	15	46	0	0	0	0	0	0	0	0	0	0	0	0	0	0
229	Dofetilide|dock|sdf|3|dock65	49.8639	-6.46392	-3.16302	-79.0742	-9.9683	-1.06519	3	72	16	24	21	16	67	0	0	0	0	0	0	0	0	0	0	0	0	0	0
214	Dofetilide|dock|sdf|3|dock15	52.3636	-4.2024	-1.48713	-54.0095	-9.87966	2.20018	3	87	95	87	83	17	95	0	0	0	0	0	0	0	0	0	0	0	0	0	0
264	Dofetilide|dock|sdf|3|dock69	45.6784	-6.48655	-4.72225	-99.487	-9.77284	-4.91709	3	37	14	2	1	18	2	0	0	1	1	0	1	3	0	0	2	1	0	2	0.833333
219	Dofetilide|dock|sdf|3|dock21	51.4526	-5.87729	-2.39734	-65.7949	-9.68011	-2.24633	3	82	43	55	61	19	39	0	0	0	0	0	0	0	0	0	0	0	0	0	0
211	Dofetilide|dock|sdf|3|dock32	52.9902	-5.99481	-2.47489	-61.4879	-9.67794	-1.95026	3	90	39	50	72	20	45	0	0	0	0	0	0	0	0	0	0	0	0	0	0
215	Dofetilide|dock|sdf|3|dock56	52.3259	-5.63859	-3.22788	-80.887	-9.59209	-1.05885	3	86	60	20	12	21	68	0	0	0	0	0	0	0	0	0	0	0	0	0	0
286	Dofetilide|dock|sdf|3|dock8	41.5192	-5.79727	-3.88148	-69.5917	-9.58251	-3.69051	3	15	46	6	47	22	10	0	0	1	0	0	1	2	0	0	6	0	0	10	2.66667
257	Dofetilide|dock|sdf|3|dock34	46.3997	-4.40774	-3.18311	-36.8782	-9.58054	-2.94102	3	44	94	22	100	23	25	0	0	0	0	0	0	0	0	0	0	0	0	0	0
227	Dofetilide|dock|sdf|3|dock6	50.203	-5.69689	-2.27661	-58.3819	-9.56433	-1.09336	3	74	53	60	77	24	66	0	0	0	0	0	0	0	0	0	0	0	0	0	0
232	Dofetilide|dock|sdf|3|dock78	49.3719	-5.7075	-3.73978	-73.2044	-9.56355	-2.68946	3	69	51	9	38	25	32	0	0	1	0	0	0	1	0	0	9	0	0	0	1.5
226	Dofetilide|dock|sdf|3|dock36	50.209	-6.92452	-3.77377	-95.0315	-9.53552	-2.85376	3	75	5	7	2	26	29	0	1	1	1	0	0	3	0	5	7	2	0	0	2.33333
223	Dofetilide|dock|sdf|3|dock79	50.82	-5.82385	-2.79171	-64.3175	-9.50781	-1.99864	3	78	45	38	67	27	43	0	0	0	0	0	0	0	0	0	0	0	0	0	0
209	Dofetilide|dock|sdf|3|dock16	53.246	-6.72642	-2.52654	-76.4762	-9.4994	0.815749	3	92	7	49	28	28	89	0	1	0	0	0	0	1	0	7	0	0	0	0	1.16667
265	Dofetilide|dock|sdf|3|dock52	45.3291	-6.44832	-2.45651	-77.8349	-9.49686	-0.68938	3	36	17	53	23	29	72	0	0	0	0	0	0	0	0	0	0	0	0	0	0
249	Dofetilide|dock|sdf|3|dock89	47.2977	-5.8883	-2.14346	-74.7565	-9.45215	0.53136	3	52	42	65	31	30	88	0	0	0	0	0	0	0	0	0	0	0	0	0	0
239	Dofetilide|dock|sdf|3|dock31	48.6088	-6.19979	-1.7438	-73.3818	-9.44995	-0.131764	3	62	29	82	37	31	79	0	0	0	0	0	0	0	0	0	0	0	0	0	0
204	Dofetilide|dock|sdf|3|dock30	54.5795	-6.69041	-1.48361	-80.0793	-9.41639	0.487162	3	97	8	88	14	32	86	0	1	0	0	0	0	1	0	8	0	0	0	0	1.33333
220	Dofetilide|dock|sdf|3|dock23	51.3539	-6.22261	-3.19022	-70.2406	-9.40598	-1.18627	3	81	28	21	45	33	62	0	0	0	0	0	0	0	0	0	0	0	0	0	0
284	Dofetilide|dock|sdf|3|dock97	42.2462	-6.33785	-2.461	-71.9579	-9.38885	0.377596	3	17	23	52	43	34	85	0	0	0	0	0	0	0	0	0	0	0	0	0	0
272	Dofetilide|dock|sdf|3|dock51	44.0207	-6.95629	-2.23055	-81.795	-9.33081	4.83281	3	29	4	63	8	35	98	0	1	0	1	0	0	2	0	4	0	8	0	0	2
261	Dofetilide|dock|sdf|3|dock43	46.1618	-5.13546	-1.61253	-47.6501	-9.32897	-1.9844	3	40	84	85	92	36	44	0	0	0	0	0	0	0	0	0	0	0	0	0	0
213	Dofetilide|dock|sdf|3|dock4	52.7588	-5.27547	-1.42904	-61.2403	-9.29513	-0.340943	3	88	78	89	73	37	78	0	0	0	0	0	0	0	0	0	0	0	0	0	0
221	Dofetilide|dock|sdf|3|dock50	51.1829	-5.71464	-3.12506	-67.2328	-9.28483	-3.64978	3	80	49	26	55	38	11	0	0	0	0	0	0	0	0	0	0	0	0	0	0
274	Dofetilide|dock|sdf|3|dock13	43.6438	-4.67868	-1.97065	-56.9944	-9.26027	-2.44718	3	27	91	77	79	39	36	0	0	0	0	0	0	0	0	0	0	0	0	0	0
206	Dofetilide|dock|sdf|3|dock3	54.1845	-6.7953	-3.0987	-82.4406	-9.23736	-0.39064	3	95	6	27	5	40	77	0	1	0	1	0	0	2	0	6	0	5	0	0	1.83333
212	Dofetilide|dock|sdf|3|dock77	52.8202	-6.36466	-1.30264	-79.8671	-9.23101	0.109965	3	89	22	91	18	41	81	0	0	0	0	0	0	0	0	0	0	0	0	0	0
235	Dofetilide|dock|sdf|3|dock17	48.8974	-5.61087	-3.02725	-69.6749	-9.21234	-1.68663	3	66	62	29	46	42	51	0	0	0	0	0	0	0	0	0	0	0	0	0	0
234	Dofetilide|dock|sdf|3|dock11	48.9635	-5.7286	-2.11642	-62.5236	-9.20544	-0.981745	3	67	48	66	68	43	69	0	0	0	0	0	0	0	0	0	0	0	0	0	0
231	Dofetilide|dock|sdf|3|dock38	49.5419	-5.23294	-3.26036	-67.6525	-9.13143	-3.04883	3	70	81	19	53	44	22	0	0	0	0	0	0	0	0	0	0	0	0	0	0
271	Dofetilide|dock|sdf|3|dock54	44.2019	-5.16626	-1.69854	-44.7418	-9.122	-2.23499	3	30	83	83	96	45	40	0	0	0	0	0	0	0	0	0	0	0	0	0	0
207	Dofetilide|dock|sdf|3|dock96	53.7561	-5.67476	-2.53301	-66.6241	-9.03783	-0.695283	3	94	55	48	59	46	71	0	0	0	0	0	0	0	0	0	0	0	0	0	0
218	Dofetilide|dock|sdf|3|dock2	51.5474	-5.63008	-2.47291	-73.847	-8.98674	-0.391055	3	83	61	51	36	47	76	0	0	0	0	0	0	0	0	0	0	0	0	0	0
238	Dofetilide|dock|sdf|3|dock62	48.6145	-5.32435	-1.62596	-66.3543	-8.97278	0.30788	3	63	77	84	60	48	83	0	0	0	0	0	0	0	0	0	0	0	0	0	0
225	Dofetilide|dock|sdf|3|dock98	50.238	-5.98025	-0.00458306	-65.6922	-8.96978	2.3796	3	76	40	98	62	49	96	0	0	0	0	0	0	0	0	0	0	0	0	0	0
241	Dofetilide|dock|sdf|3|dock20	48.4145	-4.56555	-3.45669	-54.1033	-8.94825	-3.59367	3	60	93	14	82	50	12	0	0	0	0	0	0	0	0	0	0	0	0	0	0
291	Dofetilide|dock|sdf|3|dock49	41.1757	-6.39298	-3.1604	-81.8384	-8.94605	-3.0765	3	10	20	25	7	51	20	1	0	0	1	0	0	2	10	0	0	7	0	0	2.83333
246	Dofetilide|dock|sdf|3|dock27	47.5952	-5.85467	-3.18308	-76.6735	-8.94001	-4.12916	3	55	44	23	26	52	4	0	0	0	0	0	1	1	0	0	0	0	0	4	0.666667
281	Dofetilide|dock|sdf|3|dock66	42.8003	-4.76267	-1.88549	-38.5937	-8.92777	-1.2362	3	20	88	80	99	53	59	0	0	0	0	0	0	0	0	0	0	0	0	0	0
250	Dofetilide|dock|sdf|3|dock39	46.9713	-4.75535	-3.65943	-43.9364	-8.91925	-3.87265	3	51	89	10	97	54	6	0	0	1	0	0	1	2	0	0	10	0	0	6	2.66667
236	Dofetilide|dock|sdf|3|dock26	48.7302	-5.64992	-2.0287	-51.0562	-8.91566	-1.13344	3	65	58	72	86	55	63	0	0	0	0	0	0	0	0	0	0	0	0	0	0
258	Dofetilide|dock|sdf|3|dock86	46.3019	-6.67429	-2.38944	-91.614	-8.85549	0.509965	3	43	9	56	3	56	87	0	1	0	1	0	0	2	0	9	0	3	0	0	2
233	Dofetilide|dock|sdf|3|dock92	48.9942	-6.3994	-3.60569	-82.3598	-8.85119	-2.87567	3	68	19	12	6	57	27	0	0	0	1	0	0	1	0	0	0	6	0	0	1
297	Dofetilide|dock|sdf|3|dock81	37.3787	-6.54069	-3.44856	-79.5569	-8.83399	-2.12566	3	4	13	15	19	58	41	1	0	0	0	0	0	1	4	0	0	0	0	0	0.666667
255	Dofetilide|dock|sdf|3|dock63	46.4134	-6.11672	-1.99613	-55.4427	-8.82314	-0.112429	3	46	33	74	80	59	80	0	0	0	0	0	0	0	0	0	0	0	0	0	0
296	Dofetilide|dock|sdf|3|dock42	37.6847	-5.32943	-1.91059	-49.9419	-8.78817	-3.34655	3	5	74	78	88	60	16	1	0	0	0	0	0	1	5	0	0	0	0	0	0.833333
254	Dofetilide|dock|sdf|3|dock100	46.5367	-6.16113	-2.23523	-67.3596	-8.76898	-4.10265	3	47	32	62	54	61	5	0	0	0	0	0	1	1	0	0	0	0	0	5	0.833333
237	Dofetilide|dock|sdf|3|dock80	48.7154	-5.17233	-2.59264	-74.4966	-8.76796	-2.98404	3	64	82	44	33	62	24	0	0	0	0	0	0	0	0	0	0	0	0	0	0
252	Dofetilide|dock|sdf|3|dock71	46.9163	-5.41206	-5.05628	-81.091	-8.75785	-2.68615	3	49	71	1	11	63	33	0	0	1	0	0	0	1	0	0	1	0	0	0	0.166667
283	Dofetilide|dock|sdf|3|dock46	42.2694	-6.17031	-0.62532	-71.9958	-8.73767	3.27874	3	18	31	95	42	64	97	0	0	0	0	0	0	0	0	0	0	0	0	0	0
244	Dofetilide|dock|sdf|3|dock84	47.6979	-6.24226	-2.56837	-81.2289	-8.73723	-3.51414	3	57	27	46	10	65	14	0	0	0	1	0	0	1	0	0	0	10	0	0	1.66667
270	Dofetilide|dock|sdf|3|dock95	44.2058	-5.099	-0.615706	-64.8477	-8.7042	1.49099	3	31	85	96	64	66	94	0	0	0	0	0	0	0	0	0	0	0	0	0	0
228	Dofetilide|dock|sdf|3|dock12	50.0606	-5.27296	-2.24714	-61.6244	-8.62741	-1.39968	3	73	79	61	71	67	54	0	0	0	0	0	0	0	0	0	0	0	0	0	0
289	Dofetilide|dock|sdf|3|dock48	41.3507	-6.43291	-2.4519	-76.4992	-8.6226	-1.82489	3	12	18	54	27	68	49	0	0	0	0	0	0	0	0	0	0	0	0	0	0
253	Dofetilide|dock|sdf|3|dock24	46.8771	-6.00167	-2.62648	-73.0191	-8.53936	-1.82482	3	48	38	42	39	69	50	0	0	0	0	0	0	0	0	0	0	0	0	0	0
259	Dofetilide|dock|sdf|3|dock19	46.2943	-4.77456	-2.05148	-66.9028	-8.53257	-3.71667	3	42	87	70	56	70	9	0	0	0	0	0	1	1	0	0	0	0	0	9	1.5
262	Dofetilide|dock|sdf|3|dock87	46.029	-3.17176	-2.54001	-48.5523	-8.52538	-3.03593	3	39	100	47	90	71	23	0	0	0	0	0	0	0	0	0	0	0	0	0	0
243	Dofetilide|dock|sdf|3|dock58	47.9116	-5.73931	-2.06518	-74.921	-8.52319	-0.938612	3	58	47	69	30	72	70	0	0	0	0	0	0	0	0	0	0	0	0	0	0
279	Dofetilide|dock|sdf|3|dock47	43.3414	-7.26617	-3.04897	-75.441	-8.51723	-2.87495	3	22	3	28	29	73	28	0	1	0	0	0	0	1	0	3	0	0	0	0	0.5
240	Dofetilide|dock|sdf|3|dock22	48.4314	-5.32814	-1.42812	-66.7113	-8.49741	-1.20238	3	61	75	90	58	74	61	0	0	0	0	0	0	0	0	0	0	0	0	0	0
290	Dofetilide|dock|sdf|3|dock99	41.3209	-5.68303	-2.79908	-79.0776	-8.49224	-3.36496	3	11	54	37	20	75	15	0	0	0	0	0	0	0	0	0	0	0	0	0	0
294	Dofetilide|dock|sdf|3|dock90	38.5303	-6.05239	-2.60974	-74.2277	-8.47308	-1.11612	3	7	36	43	34	76	64	1	0	0	0	0	0	1	7	0	0	0	0	0	1.16667
248	Dofetilide|dock|sdf|3|dock45	47.4097	-5.65952	-2.8956	-67.7263	-8.46476	-0.590359	3	53	57	33	52	77	74	0	0	0	0	0	0	0	0	0	0	0	0	0	0
276	Dofetilide|dock|sdf|3|dock85	43.4918	-5.5531	-2.96442	-76.9987	-8.4505	1.46273	3	25	65	30	25	78	93	0	0	0	0	0	0	0	0	0	0	0	0	0	0
210	Dofetilide|dock|sdf|3|dock5	52.9948	-6.19932	-0.94686	-64.9405	-8.29934	-0.676848	3	91	30	93	63	79	73	0	0	0	0	0	0	0	0	0	0	0	0	0	0
268	Dofetilide|dock|sdf|3|dock44	44.6189	-5.47039	-1.91034	-64.5674	-8.29318	-2.38925	3	33	68	79	66	80	37	0	0	0	0	0	0	0	0	0	0	0	0	0	0
217	Dofetilide|dock|sdf|3|dock1	51.8573	-6.25291	-1.01315	-77.415	-8.28821	-0.499016	3	84	26	92	24	81	75	0	0	0	0	0	0	0	0	0	0	0	0	0	0
282	Dofetilide|dock|sdf|3|dock40	42.4913	-5.58023	-2.04668	-53.9371	-8.20366	-2.30874	3	19	64	71	84	82	38	0	0	0	0	0	0	0	0	0	0	0	0	0	0
269	Dofetilide|dock|sdf|3|dock29	44.2419	-6.48484	-2.86046	-78.7	-8.17732	-1.2846	3	32	15	34	22	83	57	0	0	0	0	0	0	0	0	0	0	0	0	0	0
278	Dofetilide|dock|sdf|3|dock91	43.4617	-6.64237	-2.76781	-89.187	-7.99764	-1.11069	3	23	11	39	4	84	65	0	0	0	1	0	0	1	0	0	0	4	0	0	0.666667
292	Dofetilide|dock|sdf|3|dock64	39.7767	-5.64432	-3.49305	-69.3438	-7.98269	-3.78045	3	9	59	13	48	85	7	1	0	0	0	0	1	2	9	0	0	0	0	7	2.66667
299	Dofetilide|dock|sdf|3|dock73	35.8581	-4.63276	-2.00288	-50.5352	-7.93855	-2.54572	3	2	92	73	87	86	35	1	0	0	0	0	0	1	2	0	0	0	0	0	0.333333
288	Dofetilide|dock|sdf|3|dock10	41.4369	-5.60566	-2.81096	-80.2766	-7.86101	-3.13801	3	13	63	36	13	87	18	0	0	0	0	0	0	0	0	0	0	0	0	0	0
293	Dofetilide|dock|sdf|3|dock74	39.5712	-6.56609	-2.38199	-70.4641	-7.85197	-3.27994	3	8	12	57	44	88	17	1	0	0	0	0	0	1	8	0	0	0	0	0	1.33333
267	Dofetilide|dock|sdf|3|dock25	44.7666	-6.09401	-2.9358	-80.0476	-7.8174	-4.48093	3	34	34	32	15	89	3	0	0	0	0	0	1	1	0	0	0	0	0	3	0.5
277	Dofetilide|dock|sdf|3|dock41	43.4725	-5.36678	-2.58475	-79.9308	-7.8109	-2.61666	3	24	72	45	17	90	34	0	0	0	0	0	0	0	0	0	0	0	0	0	0
298	Dofetilide|dock|sdf|3|dock28	36.7263	-6.02565	-1.97703	-73.9418	-7.77831	-3.10309	3	3	37	76	35	91	19	1	0	0	0	0	0	1	3	0	0	0	0	0	0.5
266	Dofetilide|dock|sdf|3|dock82	44.8084	-5.33596	-1.8751	-61.7776	-7.76468	-2.93323	3	35	73	81	70	92	26	0	0	0	0	0	0	0	0	0	0	0	0	0	0
256	Dofetilide|dock|sdf|3|dock88	46.4132	-5.32592	0.253535	-68.4033	-7.74498	1.02384	3	45	76	99	50	93	90	0	0	0	0	0	0	0	0	0	0	0	0	0	0
300	Dofetilide|dock|sdf|3|dock59	32.3929	-7.47141	-0.16841	-47.0688	-7.63175	17.1203	3	1	2	97	94	94	100	1	1	0	0	0	0	2	1	2	0	0	0	0	0.5
260	Dofetilide|dock|sdf|3|dock55	46.2651	-5.55204	0.785113	-48.5331	-7.55682	0.354734	3	41	66	100	91	95	84	0	0	0	0	0	0	0	0	0	0	0	0	0	0
251	Dofetilide|dock|sdf|3|dock37	46.9545	-4.18956	-3.74735	-39.9179	-7.46837	-3.53131	3	50	96	8	98	96	13	0	0	1	0	0	0	1	0	0	8	0	0	0	1.33333
273	Dofetilide|dock|sdf|3|dock70	44.0067	-5.4312	-2.10003	-58.7799	-7.40856	-2.72644	3	28	70	68	75	97	31	0	0	0	0	0	0	0	0	0	0	0	0	0	0
285	Dofetilide|dock|sdf|3|dock33	42.1304	-5.24663	-1.98264	-58.2577	-7.30513	-2.06066	3	16	80	75	78	98	42	0	0	0	0	0	0	0	0	0	0	0	0	0	0
275	Dofetilide|dock|sdf|3|dock72	43.5705	-5.89562	-2.19144	-74.7416	-7.30215	-1.44138	3	26	41	64	32	99	53	0	0	0	0	0	0	0	0	0	0	0	0	0	0
287	Dofetilide|dock|sdf|3|dock93	41.4582	-6.28229	-0.932526	-68.9637	-7.23189	-1.33426	3	14	25	94	49	100	56	0	0	0	0	0	0	0	0	0	0	0	0	0	0
342	Trimethoprim|dock|sdf|4|dock5	39.6463	-3.65858	-2.78616	-25.7623	-11.5797	0.0820005	4	59	69	6	76	1	77	0	0	1	0	1	0	2	0	0	6	0	1	0	1.16667
311	Trimethoprim|dock|sdf|4|dock6	42.2304	-6.04078	-1.0565	-22.1307	-10.565	2.79859	4	90	14	75	82	2	99	0	0	0	0	1	0	1	0	0	0	0	2	0	0.333333
303	Trimethoprim|dock|sdf|4|dock66	43.5088	-5.74877	-2.5514	-8.88063	-10.5197	-1.1069	4	98	19	16	97	3	48	0	0	0	0	1	0	1	0	0	0	0	3	0	0.5
323	Trimethoprim|dock|sdf|4|dock56	40.8607	-3.39846	-0.468802	-0.49149	-10.4561	0.0102167	4	78	82	87	100	4	76	0	0	0	0	1	0	1	0	0	0	0	4	0	0.666667
334	Trimethoprim|dock|sdf|4|dock88	40.1138	-3.34505	-0.835274	-9.12176	-10.3311	-0.804072	4	67	84	80	94	5	61	0	0	0	0	1	0	1	0	0	0	0	5	0	0.833333
326	Trimethoprim|dock|sdf|4|dock9	40.6996	-4.68937	-1.72846	-1.28139	-10.2423	0.944622	4	75	28	51	99	6	90	0	0	0	0	1	0	1	0	0	0	0	6	0	1
355	Trimethoprim|dock|sdf|4|dock94	38.5292	-2.04916	-0.332343	-20.8329	-10.1511	-1.51334	4	46	97	91	83	7	36	0	0	0	0	1	0	1	0	0	0	0	7	0	1.16667
310	Trimethoprim|dock|sdf|4|dock54	42.2419	-4.0635	-3.20609	-26.0669	-10.0444	-1.74868	4	91	43	1	75	8	27	0	0	1	0	1	0	2	0	0	1	0	8	0	1.5
301	Trimethoprim|dock|sdf|4|dock59	45.9333	-6.82882	-1.20063	-24.9157	-10.0439	1.74874	4	100	4	69	77	9	96	0	1	0	0	1	0	2	0	4	0	0	9	0	2.16667
324	Trimethoprim|dock|sdf|4|dock44	40.7828	-3.79842	-2.56442	-33.7867	-10.0145	-2.7401	4	77	61	14	61	10	7	0	0	0	0	1	1	2	0	0	0	0	10	7	2.83333
302	Trimethoprim|dock|sdf|4|dock17	45.4295	-6.39069	-1.25923	-31.3327	-9.97919	1.96187	4	99	10	67	68	11	97	0	1	0	0	0	0	1	0	10	0	0	0	0	1.66667
328	Trimethoprim|dock|sdf|4|dock47	40.479	-5.46478	-3.0092	-14.4865	-9.92363	-0.76685	4	73	20	2	92	12	63	0	0	1	0	0	0	1	0	0	2	0	0	0	0.333333
316	Trimethoprim|dock|sdf|4|dock96	41.8145	-4.06731	-2.94888	-22.2685	-9.86297	-2.50266	4	85	42	3	81	13	13	0	0	1	0	0	0	1	0	0	3	0	0	0	0.5
330	Trimethoprim|dock|sdf|4|dock74	40.356	-3.5251	-2.22406	-37.8747	-9.72616	-2.55551	4	71	73	29	50	14	11	0	0	0	0	0	0	0	0	0	0	0	0	0	0
322	Trimethoprim|dock|sdf|4|dock72	40.9698	-3.48643	-0.464655	-8.93332	-9.67643	-0.511973	4	79	77	88	96	15	67	0	0	0	0	0	0	0	0	0	0	0	0	0	0
348	Trimethoprim|dock|sdf|4|dock82	39.1586	-1.92897	-0.128301	-15.4604	-9.65004	-1.61336	4	53	99	97	91	16	30	0	0	0	0	0	0	0	0	0	0	0	0	0	0
347	Trimethoprim|dock|sdf|4|dock68	39.1935	-3.84159	-1.72974	-34.207	-9.63293	-2.22712	4	54	56	50	60	17	17	0	0	0	0	0	0	0	0	0	0	0	0	0	0
331	Trimethoprim|dock|sdf|4|dock50	40.1861	-3.48517	-2.2059	-38.1208	-9.60214	-1.80534	4	70	78	30	48	18	26	0	0	0	0	0	0	0	0	0	0	0	0	0	0
304	Trimethoprim|dock|sdf|4|dock20	43.0225	-4.13883	-2.60324	-19.5663	-9.58048	-0.533934	4	97	37	12	85	19	66	0	0	0	0	0	0	0	0	0	0	0	0	0	0
388	Trimethoprim|dock|sdf|4|dock51	36.3605	-5.86479	-2.04228	-73.1411	-9.56332	-1.60512	4	13	16	38	1	20	31	0	0	0	1	0	0	1	0	0	0	1	0	0	0.166667
346	Trimethoprim|dock|sdf|4|dock61	39.4285	-5.21393	-2.23834	-69.7122	-9.54997	-2.24181	4	55	23	28	3	21	16	0	0	0	1	0	0	1	0	0	0	3	0	0	0.5
337	Trimethoprim|dock|sdf|4|dock16	39.9331	-4.74417	-2.64407	-64.1587	-9.50594	-2.89126	4	64	25	11	6	22	6	0	0	0	1	0	1	2	0	0	0	6	0	6	2
314	Trimethoprim|dock|sdf|4|dock33	42.0776	-3.94142	-2.27084	-40.9655	-9.43992	-2.07085	4	87	50	26	41	23	21	0	0	0	0	0	0	0	0	0	0	0	0	0	0
374	Trimethoprim|dock|sdf|4|dock3	37.1324	-4.69634	-2.26763	-61.7524	-9.43795	-2.1864	4	27	27	27	8	24	20	0	0	0	1	0	0	1	0	0	0	8	0	0	1.33333
317	Trimethoprim|dock|sdf|4|dock26	41.6746	-4.33326	-2.3171	-18.454	-9.41772	-1.08078	4	84	31	24	86	25	50	0	0	0	0	0	0	0	0	0	0	0	0	0	0
339	Trimethoprim|dock|sdf|4|dock38	39.8352	-7.24246	-1.60926	-49.3383	-9.37724	0.901091	4	62	1	55	26	26	88	0	1	0	0	0	0	1	0	1	0	0	0	0	0.166667
397	Trimethoprim|dock|sdf|4|dock37	34.8254	-3.46994	-1.44769	-17.9578	-9.37252	-1.39987	4	4	79	63	87	27	38	1	0	0	0	0	0	1	4	0	0	0	0	0	0.666667
398	Trimethoprim|dock|sdf|4|dock69	34.59	-1.39384	-1.40467	-9.08238	-9.36062	-3.04747	4	3	100	66	95	28	4	1	0	0	0	0	1	2	3	0	0	0	0	4	1.16667
354	Trimethoprim|dock|sdf|4|dock84	38.5437	-3.24699	-1.88857	-49.3336	-9.33905	-0.33542	4	47	86	42	27	29	70	0	0	0	0	0	0	0	0	0	0	0	0	0	0
333	Trimethoprim|dock|sdf|4|dock71	40.1347	-6.2451	-1.70909	-30.1703	-9.33827	-0.460558	4	68	12	52	71	30	68	0	0	0	0	0	0	0	0	0	0	0	0	0	0
335	Trimethoprim|dock|sdf|4|dock73	39.9729	-7.12639	-1.56125	-48.2578	-9.3265	0.948506	4	66	2	58	28	31	91	0	1	0	0	0	0	1	0	2	0	0	0	0	0.333333
368	Trimethoprim|dock|sdf|4|dock1	37.8132	-3.53157	-2.45907	-54.4628	-9.30429	-1.12898	4	33	72	19	12	32	47	0	0	0	0	0	0	0	0	0	0	0	0	0	0
376	Trimethoprim|dock|sdf|4|dock60	37.035	-6.40112	-2.06765	-43.7916	-9.26649	0.352887	4	25	9	36	35	33	82	0	1	0	0	0	0	1	0	9	0	0	0	0	1.5
344	Trimethoprim|dock|sdf|4|dock12	39.5562	-3.25182	-0.760383	-16.7708	-9.22895	-1.31993	4	57	85	82	89	34	43	0	0	0	0	0	0	0	0	0	0	0	0	0	0
307	Trimethoprim|dock|sdf|4|dock91	42.7347	-4.11134	-2.9441	-17.872	-9.18249	-3.0341	4	94	40	4	88	35	5	0	0	1	0	0	1	2	0	0	4	0	0	5	1.5
384	Trimethoprim|dock|sdf|4|dock35	36.6718	-3.81637	-2.78783	-23.6557	-9.14444	-1.88323	4	17	59	5	79	36	25	0	0	1	0	0	0	1	0	0	5	0	0	0	0.833333
362	Trimethoprim|dock|sdf|4|dock19	38.1077	-3.74516	-2.12724	-28.0281	-9.12899	-2.60027	4	39	62	33	73	37	10	0	0	0	0	0	1	1	0	0	0	0	0	10	1.66667
343	Trimethoprim|dock|sdf|4|dock29	39.6247	-3.83111	-1.57083	-33.6828	-9.10437	-1.96057	4	58	57	56	62	38	24	0	0	0	0	0	0	0	0	0	0	0	0	0	0
318	Trimethoprim|dock|sdf|4|dock55	41.6509	-3.85593	-2.44824	-33.1434	-9.09093	-1.51727	4	83	55	20	65	39	35	0	0	0	0	0	0	0	0	0	0	0	0	0	0
359	Trimethoprim|dock|sdf|4|dock85	38.1697	-3.51153	-2.06692	-34.8952	-9.02092	-0.77099	4	42	75	37	57	40	62	0	0	0	0	0	0	0	0	0	0	0	0	0	0
371	Trimethoprim|dock|sdf|4|dock100	37.618	-3.92083	-2.08706	-43.7317	-8.94757	-1.05135	4	30	51	34	36	41	51	0	0	0	0	0	0	0	0	0	0	0	0	0	0
399	Trimethoprim|dock|sdf|4|dock92	34.5103	-5.29446	-1.7511	-51.569	-8.88221	-1.01032	4	2	22	47	20	42	52	1	0	0	0	0	0	1	2	0	0	0	0	0	0.333333
319	Trimethoprim|dock|sdf|4|dock97	41.6247	-6.72019	-1.15899	-52.5143	-8.83331	0.921272	4	82	5	70	18	43	89	0	1	0	0	0	0	1	0	5	0	0	0	0	0.833333
336	Trimethoprim|dock|sdf|4|dock31	39.9682	-3.43389	-1.52059	-45.9478	-8.77905	-0.814343	4	65	80	59	33	44	59	0	0	0	0	0	0	0	0	0	0	0	0	0	0
394	Trimethoprim|dock|sdf|4|dock42	35.3476	-6.92392	-0.469956	-51.0919	-8.76648	1.99455	4	7	3	86	21	45	98	1	1	0	0	0	0	2	7	3	0	0	0	0	1.66667
320	Trimethoprim|dock|sdf|4|dock46	41.3325	-3.69237	-1.03381	-52.208	-8.67387	0.344521	4	81	67	76	19	46	81	0	0	0	0	0	0	0	0	0	0	0	0	0	0
363	Trimethoprim|dock|sdf|4|dock7	38.0539	-2.97434	-1.1492	-30.8349	-8.63808	-0.923756	4	38	92	71	70	47	55	0	0	0	0	0	0	0	0	0	0	0	0	0	0
393	Trimethoprim|dock|sdf|4|dock64	35.4386	-3.13451	-2.52264	-54.7547	-8.6107	-1.42104	4	8	88	17	11	48	37	1	0	0	0	0	0	1	8	0	0	0	0	0	1.33333
372	Trimethoprim|dock|sdf|4|dock21	37.1946	-3.04727	-0.671176	-34.9677	-8.59216	0.734475	4	29	89	83	54	49	84	0	0	0	0	0	0	0	0	0	0	0	0	0	0
353	Trimethoprim|dock|sdf|4|dock70	38.6134	-3.15805	-1.75533	-39.5682	-8.5856	-0.67393	4	48	87	46	42	50	64	0	0	0	0	0	0	0	0	0	0	0	0	0	0
309	Trimethoprim|dock|sdf|4|dock14	42.3377	-3.70261	-0.814888	-57.8185	-8.57178	1.03052	4	92	65	81	10	51	92	0	0	0	1	0	0	1	0	0	0	10	0	0	1.66667
305	Trimethoprim|dock|sdf|4|dock65	42.8396	-6.26101	-2.55379	-41.4799	-8.53576	-0.961342	4	96	11	15	40	52	54	0	0	0	0	0	0	0	0	0	0	0	0	0	0
338	Trimethoprim|dock|sdf|4|dock30	39.9132	-3.70061	-0.916431	-46.3336	-8.45187	-0.878513	4	63	66	78	32	53	56	0	0	0	0	0	0	0	0	0	0	0	0	0	0
377	Trimethoprim|dock|sdf|4|dock41	37.0286	-2.91353	-1.7617	-34.9476	-8.44863	-1.61373	4	24	93	45	55	54	29	0	0	0	0	0	0	0	0	0	0	0	0	0	0
365	Trimethoprim|dock|sdf|4|dock52	37.9744	-3.50837	-1.63699	-49.6374	-8.44337	-0.979198	4	36	76	54	25	55	53	0	0	0	0	0	0	0	0	0	0	0	0	0	0
321	Trimethoprim|dock|sdf|4|dock81	41.3251	-3.72104	-0.500411	-53.7221	-8.43983	1.48012	4	80	64	85	14	56	95	0	0	0	0	0	0	0	0	0	0	0	0	0	0
369	Trimethoprim|dock|sdf|4|dock2	37.7319	-6.66948	-1.46905	-53.3654	-8.43721	0.285903	4	32	7	61	15	57	79	0	1	0	0	0	0	1	0	7	0	0	0	0	1.16667
341	Trimethoprim|dock|sdf|4|dock49	39.682	-3.9802	-2.6487	-24.7968	-8.35229	-2.30269	4	60	49	10	78	58	15	0	0	1	0	0	0	1	0	0	10	0	0	0	1.66667
382	Trimethoprim|dock|sdf|4|dock79	36.78	-3.80354	-1.79967	-34.9312	-8.31943	-1.10107	4	19	60	44	56	59	49	0	0	0	0	0	0	0	0	0	0	0	0	0	0
313	Trimethoprim|dock|sdf|4|dock32	42.1007	-3.74499	-0.21377	-38.44	-8.30039	1.28629	4	88	63	94	46	60	93	0	0	0	0	0	0	0	0	0	0	0	0	0	0
392	Trimethoprim|dock|sdf|4|dock43	35.5734	-4.04043	-2.69405	-52.9139	-8.25109	-0.665735	4	9	46	9	16	61	65	1	0	1	0	0	0	2	9	0	9	0	0	0	3
340	Trimethoprim|dock|sdf|4|dock75	39.7616	-5.78662	-2.42884	-71.5728	-8.22019	-2.01264	4	61	17	22	2	62	23	0	0	0	1	0	0	1	0	0	0	2	0	0	0.333333
387	Trimethoprim|dock|sdf|4|dock95	36.5361	-4.37658	-2.56505	-66.6924	-8.16989	-2.71263	4	14	29	13	4	63	8	0	0	0	1	0	1	2	0	0	0	4	0	8	2
389	Trimethoprim|dock|sdf|4|dock13	35.9139	-5.34801	-1.56377	-31.9115	-8.14931	-2.03188	4	12	21	57	67	64	22	0	0	0	0	0	0	0	0	0	0	0	0	0	0
332	Trimethoprim|dock|sdf|4|dock22	40.1593	-4.71216	-2.74484	-66.0837	-8.13805	-2.20741	4	69	26	7	5	65	18	0	0	1	1	0	0	2	0	0	7	5	0	0	2
361	Trimethoprim|dock|sdf|4|dock18	38.1425	-2.63079	-1.13732	-28.4854	-8.13535	-0.812857	4	40	95	72	72	66	60	0	0	0	0	0	0	0	0	0	0	0	0	0	0
380	Trimethoprim|dock|sdf|4|dock53	36.8706	-4.10181	-1.00335	-34.8098	-8.12847	-1.3074	4	21	41	77	58	67	44	0	0	0	0	0	0	0	0	0	0	0	0	0	0
356	Trimethoprim|dock|sdf|4|dock8	38.5248	-4.14054	-2.3098	-61.3645	-8.1133	-1.59357	4	45	36	25	9	68	32	0	0	0	1	0	0	1	0	0	0	9	0	0	1.5
352	Trimethoprim|dock|sdf|4|dock87	38.6249	-4.36935	-2.46473	-62.833	-8.11286	-2.40284	4	49	30	18	7	69	14	0	0	0	1	0	0	1	0	0	0	7	0	0	1.16667
360	Trimethoprim|dock|sdf|4|dock89	38.167	-6.15252	-2.41741	-46.4021	-8.07813	-1.25823	4	41	13	23	31	70	46	0	0	0	0	0	0	0	0	0	0	0	0	0	0
367	Trimethoprim|dock|sdf|4|dock76	37.9259	-2.78604	-1.90789	-33.1451	-8.0434	-1.38707	4	34	94	41	64	71	41	0	0	0	0	0	0	0	0	0	0	0	0	0	0
306	Trimethoprim|dock|sdf|4|dock39	42.7576	-6.68207	-2.07525	-43.1392	-7.99476	-0.312631	4	95	6	35	37	72	71	0	1	0	0	0	0	1	0	6	0	0	0	0	1
312	Trimethoprim|dock|sdf|4|dock15	42.1789	-3.82579	-0.222794	-38.5383	-7.97953	0.795479	4	89	58	93	45	73	85	0	0	0	0	0	0	0	0	0	0	0	0	0	0
358	Trimethoprim|dock|sdf|4|dock45	38.3459	-2.02572	-1.44948	-22.632	-7.96147	-3.06991	4	43	98	62	80	74	2	0	0	0	0	0	1	1	0	0	0	0	0	2	0.333333
370	Trimethoprim|dock|sdf|4|dock98	37.7193	-3.99764	0.428119	-42.8897	-7.92046	0.337449	4	31	48	99	38	75	80	0	0	0	0	0	0	0	0	0	0	0	0	0	0
390	Trimethoprim|dock|sdf|4|dock23	35.8296	-4.16513	-0.890798	-44.3334	-7.90933	-0.856671	4	11	35	79	34	76	57	0	0	0	0	0	0	0	0	0	0	0	0	0	0
351	Trimethoprim|dock|sdf|4|dock62	38.7608	-2.98209	-1.47284	-36.5992	-7.89092	-0.427531	4	50	91	60	51	77	69	0	0	0	0	0	0	0	0	0	0	0	0	0	0
308	Trimethoprim|dock|sdf|4|dock86	42.6664	-4.12577	-0.348396	-37.9803	-7.88221	0.840704	4	93	39	90	49	78	87	0	0	0	0	0	0	0	0	0	0	0	0	0	0
373	Trimethoprim|dock|sdf|4|dock67	37.1705	-2.54038	-1.68726	-26.5509	-7.78727	-1.39955	4	28	96	53	74	79	39	0	0	0	0	0	0	0	0	0	0	0	0	0	0
396	Trimethoprim|dock|sdf|4|dock34	34.9211	-4.96998	-1.99507	-31.0986	-7.74198	-3.52025	4	5	24	40	69	80	1	1	0	0	0	0	1	2	5	0	0	0	0	1	1
395	Trimethoprim|dock|sdf|4|dock28	35.1807	-3.42909	-1.99907	-34.2252	-7.73719	-1.37221	4	6	81	39	59	81	42	1	0	0	0	0	0	1	6	0	0	0	0	0	1
375	Trimethoprim|dock|sdf|4|dock83	37.1027	-3.62377	-2.44482	-49.9333	-7.7112	-1.55834	4	26	70	21	24	82	33	0	0	0	0	0	0	0	0	0	0	0	0	0	0
327	Trimethoprim|dock|sdf|4|dock10	40.5533	-3.515	-1.43734	-32.5079	-7.70241	-0.277489	4	74	74	64	66	83	72	0	0	0	0	0	0	0	0	0	0	0	0	0	0
379	Trimethoprim|dock|sdf|4|dock63	37.0018	-3.02617	-1.12621	-20.1678	-7.65934	-0.215212	4	22	90	73	84	84	73	0	0	0	0	0	0	0	0	0	0	0	0	0	0
345	Trimethoprim|dock|sdf|4|dock80	39.4287	-6.43945	-1.81343	-33.4356	-7.57647	0.453215	4	56	8	43	63	85	83	0	1	0	0	0	0	1	0	8	0	0	0	0	1.33333
385	Trimethoprim|dock|sdf|4|dock48	36.6567	-5.77843	-0.57753	-12.76	-7.51224	-1.72425	4	16	18	84	93	86	28	0	0	0	0	0	0	0	0	0	0	0	0	0	0
383	Trimethoprim|dock|sdf|4|dock25	36.7369	-6.02123	-0.147216	-16.0607	-7.35635	-1.38945	4	18	15	96	90	87	40	0	0	0	0	0	0	0	0	0	0	0	0	0	0
364	Trimethoprim|dock|sdf|4|dock11	37.9863	-3.88135	-2.20016	-51.0326	-7.15716	-2.70525	4	37	54	31	22	88	9	0	0	0	0	0	1	1	0	0	0	0	0	9	1.5
386	Trimethoprim|dock|sdf|4|dock24	36.578	-3.36225	-2.72089	-36.4985	-7.10213	-2.53059	4	15	83	8	53	89	12	0	0	1	0	0	0	1	0	0	8	0	0	0	1.33333
381	Trimethoprim|dock|sdf|4|dock93	36.8251	-3.61924	-1.74503	-50.8021	-7.07099	-1.28201	4	20	71	48	23	90	45	0	0	0	0	0	0	0	0	0	0	0	0	0	0
378	Trimethoprim|dock|sdf|4|dock27	37.0056	-4.05375	-2.19807	-52.5941	-6.95298	-3.06241	4	23	45	32	17	91	3	0	0	0	0	0	1	1	0	0	0	0	0	3	0.5
315	Trimethoprim|dock|sdf|4|dock4	41.8687	-4.12785	-1.25327	-41.8675	-6.9383	-0.821954	4	86	38	68	39	92	58	0	0	0	0	0	0	0	0	0	0	0	0	0	0
391	Trimethoprim|dock|sdf|4|dock77	35.6595	-4.21785	-1.74043	-54.374	-6.93688	-2.19239	4	10	33	49	13	93	19	1	0	0	0	0	0	1	10	0	0	0	0	0	1.66667
400	Trimethoprim|dock|sdf|4|dock90	34.4016	-3.88316	-1.11299	-4.94316	-6.90046	-0.178582	4	1	53	74	98	94	75	1	0	0	0	0	0	1	1	0	0	0	0	0	0.166667
329	Trimethoprim|dock|sdf|4|dock78	40.4303	-3.67509	-1.41626	-47.5919	-6.5284	-1.55055	4	72	68	65	29	95	34	0	0	0	0	0	0	0	0	0	0	0	0	0	0
350	Trimethoprim|dock|sdf|4|dock58	38.8922	-3.88331	-0.383333	-46.462	-6.387	-0.208186	4	51	52	89	30	96	74	0	0	0	0	0	0	0	0	0	0	0	0	0	0
357	Trimethoprim|dock|sdf|4|dock40	38.4256	-4.05545	-0.158463	-38.8232	-6.30398	0.811385	4	44	44	95	43	97	86	0	0	0	0	0	0	0	0	0	0	0	0	0	0
349	Trimethoprim|dock|sdf|4|dock36	39.1307	-4.03469	0.255189	-38.7454	-6.22764	1.44407	4	52	47	98	44	98	94	0	0	0	0	0	0	0	0	0	0	0	0	0	0
366	Trimethoprim|dock|sdf|4|dock99	37.9689	-4.3233	-0.294738	-36.571	-6.14149	0.192749	4	35	32	92	52	99	78	0	0	0	0	0	0	0	0	0	0	0	0	0	0
325	Trimethoprim|dock|sdf|4|dock57	40.7321	-4.19749	1.25584	-38.135	-5.57712	2.90014	4	76	34	100	47	100	100	0	0	0	0	0	0	0	0	0	0	0	0	0	0
401	9-hydroxy-risperidone(PALIPERIDONE)|dock|sdf|5|dock27	47.514	-4.98126	-4.32913	-67.023	-9.86341	-0.124433	5	100	96	31	60	1	73	0	0	0	0	1	0	1	0	0	0	0	1	0	0.166667
402	9-hydroxy-risperidone(PALIPERIDONE)|dock|sdf|5|dock100	47.4754	-10.0146	-2.93494	-55.5954	-9.8457	1.57366	5	99	2	61	95	2	96	0	1	0	0	1	0	2	0	2	0	0	2	0	0.666667
411	9-hydroxy-risperidone(PALIPERIDONE)|dock|sdf|5|dock3	45.5021	-10.7819	-3.04605	-64.4271	-9.80357	4.58677	5	90	1	58	77	3	100	0	1	0	0	1	0	2	0	1	0	0	3	0	0.666667
441	9-hydroxy-risperidone(PALIPERIDONE)|dock|sdf|5|dock95	44.2641	-4.43984	-3.53098	-36.5078	-9.46607	-3.79841	5	60	100	51	99	4	6	0	0	0	0	1	1	2	0	0	0	0	4	6	1.66667
421	9-hydroxy-risperidone(PALIPERIDONE)|dock|sdf|5|dock46	45.1928	-5.48695	-4.58149	-71.2693	-9.20077	-2.51137	5	80	92	18	32	5	39	0	0	0	0	1	0	1	0	0	0	0	5	0	0.833333
410	9-hydroxy-risperidone(PALIPERIDONE)|dock|sdf|5|dock89	45.5027	-4.96307	-4.61781	-53.6458	-9.16173	-2.83906	5	91	97	15	96	6	36	0	0	0	0	1	0	1	0	0	0	0	6	0	1
433	9-hydroxy-risperidone(PALIPERIDONE)|dock|sdf|5|dock75	44.6143	-4.70058	-4.5199	-36.162	-9.15764	-3.98055	5	68	99	22	100	7	2	0	0	0	0	1	1	2	0	0	0	0	7	2	1.5
414	9-hydroxy-risperidone(PALIPERIDONE)|dock|sdf|5|dock40	45.4165	-5.81239	-2.20117	-59.1059	-9.13466	0.130201	5	87	71	90	88	8	81	0	0	0	0	1	0	1	0	0	0	0	8	0	1.33333
427	9-hydroxy-risperidone(PALIPERIDONE)|dock|sdf|5|dock42	44.8338	-5.72238	-2.21691	-63.1638	-9.13331	0.289219	5	74	75	87	81	9	83	0	0	0	0	1	0	1	0	0	0	0	9	0	1.5
407	9-hydroxy-risperidone(PALIPERIDONE)|dock|sdf|5|dock52	45.7556	-5.54868	-2.29479	-62.1556	-9.13277	-0.303044	5	94	85	84	82	10	69	0	0	0	0	1	0	1	0	0	0	0	10	0	1.66667
464	9-hydroxy-risperidone(PALIPERIDONE)|dock|sdf|5|dock74	43.3046	-4.80767	-2.21369	-44.6393	-9.11143	1.09323	5	37	98	88	98	11	93	0	0	0	0	0	0	0	0	0	0	0	0	0	0
409	9-hydroxy-risperidone(PALIPERIDONE)|dock|sdf|5|dock25	45.601	-6.43749	-2.48489	-68.4659	-9.07967	0.828163	5	92	19	79	49	12	91	0	0	0	0	0	0	0	0	0	0	0	0	0	0
434	9-hydroxy-risperidone(PALIPERIDONE)|dock|sdf|5|dock15	44.5374	-6.61943	-3.06565	-70.47	-9.01646	0.0376627	5	67	13	57	37	13	79	0	0	0	0	0	0	0	0	0	0	0	0	0	0
436	9-hydroxy-risperidone(PALIPERIDONE)|dock|sdf|5|dock2	44.5217	-5.44047	-4.38584	-68.3606	-8.98947	-1.52308	5	65	94	29	50	14	50	0	0	0	0	0	0	0	0	0	0	0	0	0	0
465	9-hydroxy-risperidone(PALIPERIDONE)|dock|sdf|5|dock76	43.2779	-6.14354	-2.64347	-71.4114	-8.97981	-1.48065	5	36	39	70	31	15	53	0	0	0	0	0	0	0	0	0	0	0	0	0	0
483	9-hydroxy-risperidone(PALIPERIDONE)|dock|sdf|5|dock17	42.7019	-5.66686	-3.14846	-59.2205	-8.94874	-1.50142	5	18	80	52	87	16	51	0	0	0	0	0	0	0	0	0	0	0	0	0	0
452	9-hydroxy-risperidone(PALIPERIDONE)|dock|sdf|5|dock60	43.6436	-5.47711	-4.78872	-71.4167	-8.92173	-3.6019	5	49	93	10	30	17	10	0	0	1	0	0	1	2	0	0	10	0	0	10	3.33333
468	9-hydroxy-risperidone(PALIPERIDONE)|dock|sdf|5|dock91	43.2323	-5.51902	-4.95707	-69.301	-8.88745	-2.97753	5	33	91	7	41	18	32	0	0	1	0	0	0	1	0	0	7	0	0	0	1.16667
419	9-hydroxy-risperidone(PALIPERIDONE)|dock|sdf|5|dock31	45.2552	-5.74658	-1.73859	-58.0557	-8.88107	0.382042	5	82	74	100	91	19	85	0	0	0	0	0	0	0	0	0	0	0	0	0	0
423	9-hydroxy-risperidone(PALIPERIDONE)|dock|sdf|5|dock20	45.0808	-5.82482	-2.62036	-64.887	-8.87614	-0.662693	5	78	68	73	75	20	66	0	0	0	0	0	0	0	0	0	0	0	0	0	0
479	9-hydroxy-risperidone(PALIPERIDONE)|dock|sdf|5|dock47	42.8697	-5.80512	-4.72429	-75.5044	-8.86482	-3.7324	5	22	72	11	11	21	7	0	0	0	0	0	1	1	0	0	0	0	0	7	1.16667
403	9-hydroxy-risperidone(PALIPERIDONE)|dock|sdf|5|dock96	47.4676	-6.01307	-4.03255	-61.919	-8.83916	-3.22103	5	98	51	39	83	22	25	0	0	0	0	0	0	0	0	0	0	0	0	0	0
420	9-hydroxy-risperidone(PALIPERIDONE)|dock|sdf|5|dock49	45.218	-5.52807	-3.622	-49.4699	-8.82986	-1.19692	5	81	87	48	97	23	57	0	0	0	0	0	0	0	0	0	0	0	0	0	0
461	9-hydroxy-risperidone(PALIPERIDONE)|dock|sdf|5|dock38	43.3805	-5.6443	-4.4465	-69.1565	-8.80529	-3.05444	5	40	82	25	42	24	29	0	0	0	0	0	0	0	0	0	0	0	0	0	0
462	9-hydroxy-risperidone(PALIPERIDONE)|dock|sdf|5|dock30	43.3554	-5.5967	-4.66749	-68.9168	-8.796	-3.24063	5	39	84	12	45	25	24	0	0	0	0	0	0	0	0	0	0	0	0	0	0
444	9-hydroxy-risperidone(PALIPERIDONE)|dock|sdf|5|dock65	44.1522	-6.5061	-3.12343	-69.9756	-8.77243	-0.792551	5	57	15	53	38	26	65	0	0	0	0	0	0	0	0	0	0	0	0	0	0
438	9-hydroxy-risperidone(PALIPERIDONE)|dock|sdf|5|dock67	44.3668	-6.4128	-2.79715	-65.1424	-8.7625	-0.033609	5	63	23	64	71	27	77	0	0	0	0	0	0	0	0	0	0	0	0	0	0
491	9-hydroxy-risperidone(PALIPERIDONE)|dock|sdf|5|dock37	42.4327	-5.52254	-4.59042	-67.3215	-8.73476	-3.13171	5	10	88	17	58	28	27	1	0	0	0	0	0	1	10	0	0	0	0	0	1.66667
448	9-hydroxy-risperidone(PALIPERIDONE)|dock|sdf|5|dock59	43.9969	-6.40529	-3.04079	-67.3165	-8.73222	-0.822742	5	53	24	59	59	29	64	0	0	0	0	0	0	0	0	0	0	0	0	0	0
467	9-hydroxy-risperidone(PALIPERIDONE)|dock|sdf|5|dock99	43.2387	-5.71274	-4.39173	-70.473	-8.72711	-3.32479	5	34	76	28	36	30	23	0	0	0	0	0	0	0	0	0	0	0	0	0	0
480	9-hydroxy-risperidone(PALIPERIDONE)|dock|sdf|5|dock29	42.8502	-5.68773	-4.62215	-71.1845	-8.72238	-3.92696	5	21	79	14	34	31	3	0	0	0	0	0	1	1	0	0	0	0	0	3	0.5
404	9-hydroxy-risperidone(PALIPERIDONE)|dock|sdf|5|dock87	47.208	-6.14876	-4.2954	-65.3268	-8.68879	-3.86935	5	97	38	35	70	32	4	0	0	0	0	0	1	1	0	0	0	0	0	4	0.666667
412	9-hydroxy-risperidone(PALIPERIDONE)|dock|sdf|5|dock19	45.4846	-5.83781	-2.11956	-57.7873	-8.68784	0.115258	5	89	66	94	92	33	80	0	0	0	0	0	0	0	0	0	0	0	0	0	0
453	9-hydroxy-risperidone(PALIPERIDONE)|dock|sdf|5|dock97	43.6159	-6.43852	-3.70226	-71.2485	-8.67707	-2.17806	5	48	18	46	33	34	41	0	0	0	0	0	0	0	0	0	0	0	0	0	0
422	9-hydroxy-risperidone(PALIPERIDONE)|dock|sdf|5|dock14	45.1772	-5.85239	-2.13565	-59.2248	-8.64159	-0.152609	5	79	64	93	86	35	72	0	0	0	0	0	0	0	0	0	0	0	0	0	0
484	9-hydroxy-risperidone(PALIPERIDONE)|dock|sdf|5|dock51	42.6814	-5.83591	-4.20909	-73.7704	-8.63662	-3.67088	5	17	67	36	24	36	9	0	0	0	0	0	1	1	0	0	0	0	0	9	1.5
487	9-hydroxy-risperidone(PALIPERIDONE)|dock|sdf|5|dock13	42.6219	-6.9298	-1.92875	-77.6149	-8.61522	2.93606	5	14	5	99	5	37	99	0	1	0	1	0	0	2	0	5	0	5	0	0	1.66667
475	9-hydroxy-risperidone(PALIPERIDONE)|dock|sdf|5|dock36	42.9922	-5.70322	-4.63095	-72.0044	-8.61218	-3.52041	5	26	77	13	28	38	12	0	0	0	0	0	0	0	0	0	0	0	0	0	0
490	9-hydroxy-risperidone(PALIPERIDONE)|dock|sdf|5|dock92	42.5194	-5.82185	-2.24266	-58.0907	-8.60135	-1.04078	5	11	69	86	90	39	62	0	0	0	0	0	0	0	0	0	0	0	0	0	0
476	9-hydroxy-risperidone(PALIPERIDONE)|dock|sdf|5|dock55	42.9845	-6.05253	-3.99088	-66.5754	-8.59999	-2.03065	5	25	49	41	62	40	45	0	0	0	0	0	0	0	0	0	0	0	0	0	0
456	9-hydroxy-risperidone(PALIPERIDONE)|dock|sdf|5|dock1	43.5746	-6.3487	-4.18202	-65.6375	-8.59596	-3.0126	5	45	28	37	68	41	31	0	0	0	0	0	0	0	0	0	0	0	0	0	0
486	9-hydroxy-risperidone(PALIPERIDONE)|dock|sdf|5|dock35	42.6276	-5.52172	-4.97653	-73.6795	-8.59119	-3.52747	5	15	89	6	25	42	11	0	0	1	0	0	0	1	0	0	6	0	0	0	1
405	9-hydroxy-risperidone(PALIPERIDONE)|dock|sdf|5|dock64	46.3922	-6.11215	-4.47542	-69.3481	-8.58452	-3.724	5	96	45	24	40	43	8	0	0	0	0	0	1	1	0	0	0	0	0	8	1.33333
408	9-hydroxy-risperidone(PALIPERIDONE)|dock|sdf|5|dock83	45.6591	-6.28164	-2.46115	-65.0106	-8.53991	0.384953	5	93	33	80	73	44	86	0	0	0	0	0	0	0	0	0	0	0	0	0	0
413	9-hydroxy-risperidone(PALIPERIDONE)|dock|sdf|5|dock70	45.4527	-5.91167	-1.94042	-58.8343	-8.50853	-0.1065	5	88	60	98	89	45	75	0	0	0	0	0	0	0	0	0	0	0	0	0	0
415	9-hydroxy-risperidone(PALIPERIDONE)|dock|sdf|5|dock32	45.397	-6.43724	-2.71294	-67.8328	-8.47218	0.237309	5	86	20	66	55	46	82	0	0	0	0	0	0	0	0	0	0	0	0	0	0
417	9-hydroxy-risperidone(PALIPERIDONE)|dock|sdf|5|dock63	45.3339	-5.82159	-3.94926	-73.8856	-8.46353	-0.544823	5	84	70	42	22	47	68	0	0	0	0	0	0	0	0	0	0	0	0	0	0
499	9-hydroxy-risperidone(PALIPERIDONE)|dock|sdf|5|dock94	40.7897	-6.72927	-2.49458	-77.7476	-8.39189	0.613807	5	2	10	78	4	48	89	1	1	0	1	0	0	3	2	10	0	4	0	0	2.66667
425	9-hydroxy-risperidone(PALIPERIDONE)|dock|sdf|5|dock11	44.9869	-5.85249	-2.32878	-65.0255	-8.36282	-0.230749	5	76	63	82	72	49	70	0	0	0	0	0	0	0	0	0	0	0	0	0	0
485	9-hydroxy-risperidone(PALIPERIDONE)|dock|sdf|5|dock23	42.6784	-6.08018	-4.51977	-72.1529	-8.35894	-3.34504	5	16	48	23	27	50	21	0	0	0	0	0	0	0	0	0	0	0	0	0	0
428	9-hydroxy-risperidone(PALIPERIDONE)|dock|sdf|5|dock72	44.813	-6.13429	-2.54036	-64.9657	-8.31041	0.940746	5	73	41	75	74	51	92	0	0	0	0	0	0	0	0	0	0	0	0	0	0
460	9-hydroxy-risperidone(PALIPERIDONE)|dock|sdf|5|dock54	43.3977	-5.53937	-4.52428	-71.7684	-8.30658	-2.76319	5	41	86	21	29	52	37	0	0	0	0	0	0	0	0	0	0	0	0	0	0
500	9-hydroxy-risperidone(PALIPERIDONE)|dock|sdf|5|dock61	40.6472	-6.78033	-5.70883	-87.0601	-8.30313	-3.42435	5	1	9	1	1	53	16	1	1	1	1	0	0	4	1	9	1	1	0	0	2
459	9-hydroxy-risperidone(PALIPERIDONE)|dock|sdf|5|dock24	43.4159	-5.65116	-3.57101	-74.6661	-8.29927	-2.09292	5	42	81	49	19	54	43	0	0	0	0	0	0	0	0	0	0	0	0	0	0
437	9-hydroxy-risperidone(PALIPERIDONE)|dock|sdf|5|dock6	44.4556	-5.6909	-3.10399	-69.1476	-8.2953	-2.17384	5	64	78	54	43	55	42	0	0	0	0	0	0	0	0	0	0	0	0	0	0
439	9-hydroxy-risperidone(PALIPERIDONE)|dock|sdf|5|dock82	44.2738	-6.08569	-2.86778	-63.7817	-8.29354	-1.39029	5	62	47	63	79	56	56	0	0	0	0	0	0	0	0	0	0	0	0	0	0
454	9-hydroxy-risperidone(PALIPERIDONE)|dock|sdf|5|dock68	43.5935	-6.19556	-3.03914	-66.1984	-8.28293	-1.18306	5	47	36	60	64	57	58	0	0	0	0	0	0	0	0	0	0	0	0	0	0
495	9-hydroxy-risperidone(PALIPERIDONE)|dock|sdf|5|dock5	42.0675	-5.61038	-3.9979	-64.8071	-8.27722	-2.006	5	6	83	40	76	58	46	1	0	0	0	0	0	1	6	0	0	0	0	0	1
482	9-hydroxy-risperidone(PALIPERIDONE)|dock|sdf|5|dock56	42.7103	-5.98977	-4.42933	-75.8625	-8.27059	-3.3679	5	19	52	26	10	59	20	0	0	0	1	0	0	1	0	0	0	10	0	0	1.66667
492	9-hydroxy-risperidone(PALIPERIDONE)|dock|sdf|5|dock78	42.412	-5.52093	-5.11979	-74.2336	-8.25266	-4.05203	5	9	90	4	21	60	1	1	0	1	0	0	1	3	9	0	4	0	0	1	2.33333
466	9-hydroxy-risperidone(PALIPERIDONE)|dock|sdf|5|dock10	43.2536	-5.95993	-4.3166	-74.8862	-8.24393	-2.60398	5	35	57	33	16	61	38	0	0	0	0	0	0	0	0	0	0	0	0	0	0
431	9-hydroxy-risperidone(PALIPERIDONE)|dock|sdf|5|dock62	44.7137	-5.96363	-2.14616	-60.5393	-8.24315	0.35882	5	70	56	92	84	62	84	0	0	0	0	0	0	0	0	0	0	0	0	0	0
418	9-hydroxy-risperidone(PALIPERIDONE)|dock|sdf|5|dock88	45.302	-6.43662	-2.90681	-67.858	-8.22414	-1.76049	5	83	21	62	54	63	48	0	0	0	0	0	0	0	0	0	0	0	0	0	0
497	9-hydroxy-risperidone(PALIPERIDONE)|dock|sdf|5|dock98	41.2813	-6.82751	-5.32739	-75.0185	-8.18793	-3.80526	5	4	7	3	15	64	5	1	1	1	0	0	1	4	4	7	3	0	0	5	3.16667
489	9-hydroxy-risperidone(PALIPERIDONE)|dock|sdf|5|dock16	42.5359	-6.98732	-5.3684	-79.6316	-8.18483	-3.04336	5	12	3	2	3	65	30	0	1	1	1	0	0	3	0	3	2	3	0	0	1.33333
474	9-hydroxy-risperidone(PALIPERIDONE)|dock|sdf|5|dock39	43.0375	-5.92144	-4.52983	-75.4844	-8.16849	-3.18663	5	27	59	20	12	66	26	0	0	0	0	0	0	0	0	0	0	0	0	0	0
424	9-hydroxy-risperidone(PALIPERIDONE)|dock|sdf|5|dock43	45.0609	-6.40059	-3.77252	-63.5143	-8.14595	-3.32669	5	77	25	45	80	67	22	0	0	0	0	0	0	0	0	0	0	0	0	0	0
477	9-hydroxy-risperidone(PALIPERIDONE)|dock|sdf|5|dock69	42.9741	-5.97665	-4.41903	-74.7612	-8.14282	-3.48949	5	24	53	27	18	68	13	0	0	0	0	0	0	0	0	0	0	0	0	0	0
442	9-hydroxy-risperidone(PALIPERIDONE)|dock|sdf|5|dock81	44.2271	-6.28998	-2.29804	-66.4798	-8.1412	1.59033	5	59	32	83	63	69	97	0	0	0	0	0	0	0	0	0	0	0	0	0	0
429	9-hydroxy-risperidone(PALIPERIDONE)|dock|sdf|5|dock77	44.7375	-6.31512	-2.57438	-67.4737	-8.07247	0.578919	5	72	31	74	57	70	88	0	0	0	0	0	0	0	0	0	0	0	0	0	0
430	9-hydroxy-risperidone(PALIPERIDONE)|dock|sdf|5|dock21	44.7241	-6.02419	-2.27777	-60.3557	-8.06962	-0.612616	5	71	50	85	85	71	67	0	0	0	0	0	0	0	0	0	0	0	0	0	0
457	9-hydroxy-risperidone(PALIPERIDONE)|dock|sdf|5|dock84	43.468	-6.64991	-2.36263	-74.262	-8.06612	0.747138	5	44	11	81	20	72	90	0	0	0	0	0	0	0	0	0	0	0	0	0	0
498	9-hydroxy-risperidone(PALIPERIDONE)|dock|sdf|5|dock48	41.2479	-6.82054	-4.93697	-75.2564	-8.04963	-3.45845	5	3	8	8	14	73	14	1	1	1	0	0	0	3	3	8	8	0	0	0	3.16667
473	9-hydroxy-risperidone(PALIPERIDONE)|dock|sdf|5|dock58	43.1076	-6.44049	-2.05322	-66.9113	-8.04788	2.17247	5	28	17	96	61	74	98	0	0	0	0	0	0	0	0	0	0	0	0	0	0
478	9-hydroxy-risperidone(PALIPERIDONE)|dock|sdf|5|dock73	42.8767	-6.11042	-3.91363	-65.3516	-8.0427	-1.82806	5	23	46	43	69	75	47	0	0	0	0	0	0	0	0	0	0	0	0	0	0
470	9-hydroxy-risperidone(PALIPERIDONE)|dock|sdf|5|dock90	43.1246	-6.45799	-3.55322	-68.5928	-8.0198	-1.50124	5	31	16	50	48	76	52	0	0	0	0	0	0	0	0	0	0	0	0	0	0
406	9-hydroxy-risperidone(PALIPERIDONE)|dock|sdf|5|dock7	46.3439	-6.26813	-2.19866	-65.7475	-8.00775	1.10574	5	95	34	91	65	77	94	0	0	0	0	0	0	0	0	0	0	0	0	0	0
496	9-hydroxy-risperidone(PALIPERIDONE)|dock|sdf|5|dock44	41.9525	-6.61978	-3.69699	-69.4385	-7.98435	-2.04819	5	5	12	47	39	78	44	1	0	0	0	0	0	1	5	0	0	0	0	0	0.833333
435	9-hydroxy-risperidone(PALIPERIDONE)|dock|sdf|5|dock9	44.5222	-6.36208	-3.1011	-68.8699	-7.9807	-1.06212	5	66	26	55	46	79	60	0	0	0	0	0	0	0	0	0	0	0	0	0	0
455	9-hydroxy-risperidone(PALIPERIDONE)|dock|sdf|5|dock33	43.5838	-6.22353	-2.77692	-69.0513	-7.98068	-1.63832	5	46	35	65	44	80	49	0	0	0	0	0	0	0	0	0	0	0	0	0	0
449	9-hydroxy-risperidone(PALIPERIDONE)|dock|sdf|5|dock79	43.8974	-5.97434	-2.10689	-57.3422	-7.97999	-0.188076	5	52	54	95	93	81	71	0	0	0	0	0	0	0	0	0	0	0	0	0	0
494	9-hydroxy-risperidone(PALIPERIDONE)|dock|sdf|5|dock45	42.2378	-6.98584	-5.08109	-79.7574	-7.9567	-2.32002	5	7	4	5	2	82	40	1	1	1	1	0	0	4	7	4	5	2	0	0	3
443	9-hydroxy-risperidone(PALIPERIDONE)|dock|sdf|5|dock93	44.184	-6.12068	-3.06813	-68.7853	-7.9241	-1.47538	5	58	43	56	47	83	54	0	0	0	0	0	0	0	0	0	0	0	0	0	0
481	9-hydroxy-risperidone(PALIPERIDONE)|dock|sdf|5|dock41	42.7882	-5.7482	-4.83867	-73.7875	-7.92064	-3.37826	5	20	73	9	23	84	19	0	0	1	0	0	0	1	0	0	9	0	0	0	1.5
416	9-hydroxy-risperidone(PALIPERIDONE)|dock|sdf|5|dock80	45.3811	-6.4342	-2.52435	-67.9812	-7.89792	-0.00947867	5	85	22	76	53	85	78	0	0	0	0	0	0	0	0	0	0	0	0	0	0
493	9-hydroxy-risperidone(PALIPERIDONE)|dock|sdf|5|dock53	42.3552	-6.15316	-4.35931	-76.8147	-7.81282	-2.97392	5	8	37	30	6	86	33	1	0	0	1	0	0	2	8	0	0	6	0	0	2.33333
471	9-hydroxy-risperidone(PALIPERIDONE)|dock|sdf|5|dock86	43.1227	-5.9717	-4.60699	-74.8332	-7.79224	-2.86693	5	30	55	16	17	87	35	0	0	0	0	0	0	0	0	0	0	0	0	0	0
469	9-hydroxy-risperidone(PALIPERIDONE)|dock|sdf|5|dock8	43.1925	-5.94494	-4.53493	-76.0783	-7.77196	-3.38524	5	32	58	19	7	88	18	0	0	0	1	0	0	1	0	0	0	7	0	0	1.16667
458	9-hydroxy-risperidone(PALIPERIDONE)|dock|sdf|5|dock66	43.4561	-6.13397	-3.7754	-72.8315	-7.74359	-2.93368	5	43	42	44	26	89	34	0	0	0	0	0	0	0	0	0	0	0	0	0	0
445	9-hydroxy-risperidone(PALIPERIDONE)|dock|sdf|5|dock18	44.1486	-6.14215	-2.62509	-63.8615	-7.73884	-1.40723	5	56	40	72	78	90	55	0	0	0	0	0	0	0	0	0	0	0	0	0	0
432	9-hydroxy-risperidone(PALIPERIDONE)|dock|sdf|5|dock34	44.696	-6.35961	-2.63494	-67.9833	-7.73282	-0.0413081	5	69	27	71	52	91	76	0	0	0	0	0	0	0	0	0	0	0	0	0	0
426	9-hydroxy-risperidone(PALIPERIDONE)|dock|sdf|5|dock22	44.8798	-5.86369	-2.67376	-65.7207	-7.72527	-1.06677	5	75	62	68	66	92	59	0	0	0	0	0	0	0	0	0	0	0	0	0	0
488	9-hydroxy-risperidone(PALIPERIDONE)|dock|sdf|5|dock57	42.5403	-6.34634	-4.08104	-75.3326	-7.70494	-3.43036	5	13	29	38	13	93	15	0	0	0	0	0	0	0	0	0	0	0	0	0	0
446	9-hydroxy-risperidone(PALIPERIDONE)|dock|sdf|5|dock71	44.1385	-6.33911	-2.01384	-65.7192	-7.68607	1.3294	5	55	30	97	67	94	95	0	0	0	0	0	0	0	0	0	0	0	0	0	0
447	9-hydroxy-risperidone(PALIPERIDONE)|dock|sdf|5|dock85	44.062	-5.89243	-2.66802	-67.5333	-7.67599	-1.04798	5	54	61	69	56	95	61	0	0	0	0	0	0	0	0	0	0	0	0	0	0
440	9-hydroxy-risperidone(PALIPERIDONE)|dock|sdf|5|dock28	44.2732	-6.55825	-2.67422	-68.2719	-7.59048	-0.109569	5	61	14	67	51	96	74	0	0	0	0	0	0	0	0	0	0	0	0	0	0
463	9-hydroxy-risperidone(PALIPERIDONE)|dock|sdf|5|dock4	43.3462	-6.11287	-4.3246	-75.9861	-7.57252	-3.10379	5	38	44	32	8	97	28	0	0	0	1	0	0	1	0	0	0	8	0	0	1.33333
472	9-hydroxy-risperidone(PALIPERIDONE)|dock|sdf|5|dock26	43.1206	-5.83823	-4.31225	-71.1191	-7.49959	-3.41155	5	29	65	34	35	98	17	0	0	0	0	0	0	0	0	0	0	0	0	0	0
451	9-hydroxy-risperidone(PALIPERIDONE)|dock|sdf|5|dock12	43.6648	-6.84444	-2.50419	-75.9833	-7.3724	0.395211	5	50	6	77	9	99	87	0	1	0	1	0	0	2	0	6	0	9	0	0	2.5
450	9-hydroxy-risperidone(PALIPERIDONE)|dock|sdf|5|dock50	43.7873	-5.24961	-2.20619	-57.2455	-7.30212	-0.939411	5	51	95	89	94	100	63	0	0	0	0	0	0	0	0	0	0	0	0	0	0
512	Benperidol|dock|sdf|6|dock76	47.0234	-10.5021	-3.47745	-54.2505	-10.4236	2.59733	6	89	20	24	53	1	62	0	0	0	0	1	0	1	0	0	0	0	1	0	0.166667
513	Benperidol|dock|sdf|6|dock65	46.8299	-10.8706	-3.08911	-67.3084	-10.2309	1.99394	6	88	4	43	14	2	49	0	1	0	0	1	0	2	0	4	0	0	2	0	1
547	Benperidol|dock|sdf|6|dock66	41.8447	-10.6638	-3.95933	-61.8686	-9.99192	2.95041	6	54	11	11	23	3	71	0	0	0	0	1	0	1	0	0	0	0	3	0	0.5
520	Benperidol|dock|sdf|6|dock4	45.9752	-11.0246	-3.50275	-69.8363	-9.98059	2.18187	6	81	1	23	9	4	52	0	1	0	1	1	0	3	0	1	0	9	4	0	2.33333
507	Benperidol|dock|sdf|6|dock48	47.3972	-10.5404	-3.23967	-54.4847	-9.95498	1.91069	6	94	17	34	50	5	45	0	0	0	0	1	0	1	0	0	0	0	5	0	0.833333
509	Benperidol|dock|sdf|6|dock98	47.3274	-9.9134	-3.01897	-56.8313	-9.88973	2.68159	6	92	43	48	40	6	67	0	0	0	0	1	0	1	0	0	0	0	6	0	1
533	Benperidol|dock|sdf|6|dock45	44.068	-10.22	-3.14888	-52.7904	-9.88275	3.70453	6	68	31	38	58	7	86	0	0	0	0	1	0	1	0	0	0	0	7	0	1.16667
519	Benperidol|dock|sdf|6|dock82	46.1129	-10.1694	-3.20508	-62.3275	-9.84638	2.17652	6	82	32	35	20	8	51	0	0	0	0	1	0	1	0	0	0	0	8	0	1.33333
600	Benperidol|dock|sdf|6|dock99	35.1804	-10.0436	-2.78168	-62.502	-9.82585	9.37569	6	1	36	58	19	9	99	1	0	0	0	1	0	2	1	0	0	0	9	0	1.66667
577	Benperidol|dock|sdf|6|dock41	39.762	-9.16042	-2.89232	-56.5042	-9.82205	1.85903	6	24	53	51	42	10	42	0	0	0	0	1	0	1	0	0	0	0	10	0	1.66667
502	Benperidol|dock|sdf|6|dock22	47.7295	-10.4504	-3.02521	-52.8244	-9.8189	1.80417	6	99	24	47	57	11	41	0	0	0	0	0	0	0	0	0	0	0	0	0	0
510	Benperidol|dock|sdf|6|dock34	47.2997	-9.4777	-2.91161	-53.747	-9.78639	3.43268	6	91	50	50	55	12	82	0	0	0	0	0	0	0	0	0	0	0	0	0	0
527	Benperidol|dock|sdf|6|dock21	44.9348	-10.6866	-3.14708	-54.8303	-9.77072	1.36672	6	74	10	39	49	13	32	0	1	0	0	0	0	1	0	10	0	0	0	0	1.66667
508	Benperidol|dock|sdf|6|dock68	47.3499	-10.451	-2.62867	-52.1608	-9.76749	1.52225	6	93	22	67	65	14	36	0	0	0	0	0	0	0	0	0	0	0	0	0	0
531	Benperidol|dock|sdf|6|dock1	44.5009	-10.4507	-2.88705	-49.2185	-9.7565	1.19862	6	70	23	53	79	15	29	0	0	0	0	0	0	0	0	0	0	0	0	0	0
505	Benperidol|dock|sdf|6|dock42	47.4525	-10.0195	-3.11297	-52.7468	-9.72963	2.36018	6	96	38	42	60	16	57	0	0	0	0	0	0	0	0	0	0	0	0	0	0
503	Benperidol|dock|sdf|6|dock12	47.625	-10.1191	-3.06223	-52.3112	-9.71947	1.88188	6	98	33	44	64	17	43	0	0	0	0	0	0	0	0	0	0	0	0	0	0
521	Benperidol|dock|sdf|6|dock95	45.6207	-10.5957	-3.438	-54.9795	-9.69272	2.53351	6	80	15	27	48	18	60	0	0	0	0	0	0	0	0	0	0	0	0	0	0
514	Benperidol|dock|sdf|6|dock59	46.6921	-10.3825	-3.18176	-60.8936	-9.64614	1.92021	6	87	26	36	26	19	46	0	0	0	0	0	0	0	0	0	0	0	0	0	0
553	Benperidol|dock|sdf|6|dock62	41.4332	-10.3402	-2.64673	-56.0257	-9.64197	3.54176	6	48	27	66	44	20	85	0	0	0	0	0	0	0	0	0	0	0	0	0	0
529	Benperidol|dock|sdf|6|dock16	44.5444	-10.2214	-3.33903	-55.4097	-9.63418	2.22432	6	72	30	33	46	21	55	0	0	0	0	0	0	0	0	0	0	0	0	0	0
501	Benperidol|dock|sdf|6|dock24	48.2121	-9.93175	-3.17395	-52.7549	-9.6232	1.49805	6	100	41	37	59	22	34	0	0	0	0	0	0	0	0	0	0	0	0	0	0
518	Benperidol|dock|sdf|6|dock28	46.3921	-10.4097	-2.99321	-53.3204	-9.62083	1.90362	6	83	25	49	56	23	44	0	0	0	0	0	0	0	0	0	0	0	0	0	0
535	Benperidol|dock|sdf|6|dock72	43.5948	-6.02735	-4.11414	-77.1761	-9.59707	-2.06352	6	66	78	10	2	24	7	0	0	1	1	0	1	3	0	0	10	2	0	7	3.16667
546	Benperidol|dock|sdf|6|dock61	41.9246	-10.9761	-2.86749	-75.1416	-9.59689	7.32471	6	55	3	55	3	25	97	0	1	0	1	0	0	2	0	3	0	3	0	0	1
530	Benperidol|dock|sdf|6|dock11	44.5135	-10.491	-3.58479	-58.927	-9.59609	1.51769	6	71	21	21	31	26	35	0	0	0	0	0	0	0	0	0	0	0	0	0	0
511	Benperidol|dock|sdf|6|dock85	47.1476	-10.3062	-2.39821	-51.5059	-9.59279	2.41353	6	90	28	75	70	27	58	0	0	0	0	0	0	0	0	0	0	0	0	0	0
526	Benperidol|dock|sdf|6|dock23	44.9631	-10.2864	-2.88897	-52.5519	-9.58903	3.10219	6	75	29	52	63	28	74	0	0	0	0	0	0	0	0	0	0	0	0	0	0
504	Benperidol|dock|sdf|6|dock35	47.4728	-9.81801	-2.66333	-49.6578	-9.58326	2.6566	6	97	45	64	78	29	66	0	0	0	0	0	0	0	0	0	0	0	0	0	0
567	Benperidol|dock|sdf|6|dock67	40.5938	-7.33802	-2.35386	-37.4598	-9.54777	3.28541	6	34	77	77	95	30	80	0	0	0	0	0	0	0	0	0	0	0	0	0	0
551	Benperidol|dock|sdf|6|dock100	41.5529	-8.62382	-0.937136	-49.8686	-9.54776	6.51116	6	50	63	97	77	31	94	0	0	0	0	0	0	0	0	0	0	0	0	0	0
537	Benperidol|dock|sdf|6|dock88	43.4287	-10.6532	-2.57877	-54.4129	-9.53216	3.21851	6	64	12	69	52	32	79	0	0	0	0	0	0	0	0	0	0	0	0	0	0
580	Benperidol|dock|sdf|6|dock83	39.3706	-5.87527	-3.90349	-78.6454	-9.49953	-3.04887	6	21	79	14	1	33	3	0	0	0	1	0	1	2	0	0	0	1	0	3	0.666667
524	Benperidol|dock|sdf|6|dock18	45.2856	-8.5836	-2.75432	-39.4827	-9.49491	2.72762	6	77	65	59	93	34	68	0	0	0	0	0	0	0	0	0	0	0	0	0	0
539	Benperidol|dock|sdf|6|dock86	42.93	-8.60419	-2.86349	-44.8797	-9.49337	2.18649	6	62	64	56	85	35	53	0	0	0	0	0	0	0	0	0	0	0	0	0	0
558	Benperidol|dock|sdf|6|dock96	41.1068	-8.23515	-2.17453	-40.1388	-9.47842	2.65141	6	43	71	82	92	36	65	0	0	0	0	0	0	0	0	0	0	0	0	0	0
561	Benperidol|dock|sdf|6|dock26	40.9711	-9.49019	-1.13117	-65.6267	-9.44869	5.44631	6	40	49	93	16	37	92	0	0	0	0	0	0	0	0	0	0	0	0	0	0
587	Benperidol|dock|sdf|6|dock74	38.7506	-9.07796	-3.77226	-58.6137	-9.44546	0.440789	6	14	54	15	34	38	24	0	0	0	0	0	0	0	0	0	0	0	0	0	0
528	Benperidol|dock|sdf|6|dock69	44.8464	-10.0855	-3.64618	-54.1514	-9.39002	0.791754	6	73	35	20	54	39	26	0	0	0	0	0	0	0	0	0	0	0	0	0	0
523	Benperidol|dock|sdf|6|dock14	45.319	-10.8166	-2.3257	-59.8079	-9.342	1.96666	6	78	5	79	28	40	47	0	1	0	0	0	0	1	0	5	0	0	0	0	0.833333
581	Benperidol|dock|sdf|6|dock13	39.1906	-8.31336	-1.33115	-43.9156	-9.33815	7.03925	6	20	68	91	88	41	96	0	0	0	0	0	0	0	0	0	0	0	0	0	0
516	Benperidol|dock|sdf|6|dock9	46.5914	-10.9833	-2.27754	-63.4845	-9.33594	3.45519	6	85	2	80	18	42	84	0	1	0	0	0	0	1	0	2	0	0	0	0	0.333333
506	Benperidol|dock|sdf|6|dock2	47.4121	-10.8023	-2.67282	-61.8607	-9.32356	1.64707	6	95	6	62	24	43	39	0	1	0	0	0	0	1	0	6	0	0	0	0	1
555	Benperidol|dock|sdf|6|dock19	41.1763	-8.92101	-2.46147	-48.9366	-9.31586	3.14124	6	46	56	73	81	44	75	0	0	0	0	0	0	0	0	0	0	0	0	0	0
559	Benperidol|dock|sdf|6|dock53	41.0747	-9.91908	-3.14135	-72.0784	-9.31525	2.19476	6	42	42	40	7	45	54	0	0	0	1	0	0	1	0	0	0	7	0	0	1.16667
534	Benperidol|dock|sdf|6|dock44	43.6198	-10.6143	-2.87136	-58.8701	-9.28944	1.60089	6	67	14	54	33	46	38	0	0	0	0	0	0	0	0	0	0	0	0	0	0
562	Benperidol|dock|sdf|6|dock51	40.9691	-8.02542	-2.48651	-48.294	-9.28036	1.22515	6	39	75	71	82	47	30	0	0	0	0	0	0	0	0	0	0	0	0	0	0
540	Benperidol|dock|sdf|6|dock32	42.8457	-9.86267	-3.95381	-49.9862	-9.22439	0.199688	6	61	44	12	76	48	23	0	0	0	0	0	0	0	0	0	0	0	0	0	0
583	Benperidol|dock|sdf|6|dock63	39.0735	-10.5194	-3.73174	-56.3033	-9.22309	3.1808	6	18	19	16	43	49	78	0	0	0	0	0	0	0	0	0	0	0	0	0	0
588	Benperidol|dock|sdf|6|dock50	38.6303	-5.80346	-5.13718	-67.707	-9.21968	-3.55223	6	13	80	3	12	50	1	0	0	1	0	0	1	2	0	0	3	0	0	1	0.666667
543	Benperidol|dock|sdf|6|dock47	42.0463	-5.05464	-3.65509	-69.2987	-9.20697	-1.33986	6	58	94	18	10	51	16	0	0	0	1	0	0	1	0	0	0	10	0	0	1.66667
525	Benperidol|dock|sdf|6|dock97	45.0582	-10.7438	-3.45161	-58.4054	-9.20211	1.57657	6	76	9	26	35	52	37	0	1	0	0	0	0	1	0	9	0	0	0	0	1.5
541	Benperidol|dock|sdf|6|dock5	42.8413	-9.93724	-3.46021	-52.7182	-9.18951	0.641853	6	60	40	25	61	53	25	0	0	0	0	0	0	0	0	0	0	0	0	0	0
563	Benperidol|dock|sdf|6|dock46	40.9296	-8.67657	-2.4697	-46.2254	-9.17445	2.09472	6	38	61	72	84	54	50	0	0	0	0	0	0	0	0	0	0	0	0	0	0
522	Benperidol|dock|sdf|6|dock56	45.5959	-10.5245	-1.96914	-55.0905	-9.16384	3.06441	6	79	18	84	47	55	72	0	0	0	0	0	0	0	0	0	0	0	0	0	0
560	Benperidol|dock|sdf|6|dock29	41.0432	-9.68076	-3.40762	-52.0367	-9.15657	0.99485	6	41	47	30	66	56	27	0	0	0	0	0	0	0	0	0	0	0	0	0	0
579	Benperidol|dock|sdf|6|dock87	39.4183	-8.89515	-2.58213	-47.6265	-9.12438	2.5704	6	22	58	68	83	57	61	0	0	0	0	0	0	0	0	0	0	0	0	0	0
542	Benperidol|dock|sdf|6|dock39	42.4414	-4.88056	-3.51467	-67.9512	-9.09954	-1.37326	6	59	96	22	11	58	15	0	0	0	0	0	0	0	0	0	0	0	0	0	0
544	Benperidol|dock|sdf|6|dock38	41.9817	-10.6505	-3.05244	-62.2441	-9.07269	2.25008	6	57	13	45	21	59	56	0	0	0	0	0	0	0	0	0	0	0	0	0	0
517	Benperidol|dock|sdf|6|dock91	46.4837	-10.5818	-2.69207	-52.6532	-9.05022	1.76678	6	84	16	60	62	60	40	0	0	0	0	0	0	0	0	0	0	0	0	0	0
597	Benperidol|dock|sdf|6|dock71	36.7595	-8.91234	-3.38907	-55.5383	-9.03881	1.35395	6	4	57	32	45	61	31	1	0	0	0	0	0	1	4	0	0	0	0	0	0.666667
532	Benperidol|dock|sdf|6|dock75	44.1977	-10.7716	-2.83353	-67.6928	-9.03378	3.34478	6	69	7	57	13	62	81	0	1	0	0	0	0	1	0	7	0	0	0	0	1.16667
549	Benperidol|dock|sdf|6|dock84	41.7532	-8.44617	-1.41387	-44.5206	-9.00576	2.51372	6	52	67	90	86	63	59	0	0	0	0	0	0	0	0	0	0	0	0	0	0
548	Benperidol|dock|sdf|6|dock58	41.7764	-5.16332	-3.41313	-49.2007	-9.00195	-1.22427	6	53	93	29	80	64	17	0	0	0	0	0	0	0	0	0	0	0	0	0	0
515	Benperidol|dock|sdf|6|dock81	46.6565	-10.7697	-2.12036	-59.1945	-8.97622	2.62864	6	86	8	83	30	65	64	0	1	0	0	0	0	1	0	8	0	0	0	0	1.33333
545	Benperidol|dock|sdf|6|dock90	41.9752	-8.06987	-0.981379	-35.3277	-8.94784	3.44362	6	56	73	96	97	66	83	0	0	0	0	0	0	0	0	0	0	0	0	0	0
576	Benperidol|dock|sdf|6|dock15	39.8952	-10.0313	-2.54434	-56.7814	-8.88854	5.45771	6	25	37	70	41	67	93	0	0	0	0	0	0	0	0	0	0	0	0	0	0
568	Benperidol|dock|sdf|6|dock8	40.5826	-8.24945	-1.45822	-33.9678	-8.85933	3.14633	6	33	70	89	98	68	76	0	0	0	0	0	0	0	0	0	0	0	0	0	0
569	Benperidol|dock|sdf|6|dock36	40.5275	-10.1112	-2.3372	-63.4858	-8.8592	10.5959	6	32	34	78	17	69	100	0	0	0	0	0	0	0	0	0	0	0	0	0	0
589	Benperidol|dock|sdf|6|dock25	38.6272	-9.68083	-1.83528	-60.5932	-8.85668	4.25793	6	12	46	87	27	70	88	0	0	0	0	0	0	0	0	0	0	0	0	0	0
536	Benperidol|dock|sdf|6|dock93	43.4778	-9.19467	-2.65782	-43.7411	-8.85039	1.98341	6	65	52	65	89	71	48	0	0	0	0	0	0	0	0	0	0	0	0	0	0
572	Benperidol|dock|sdf|6|dock89	40.1191	-8.06536	-1.17953	-42.309	-8.84371	2.95024	6	29	74	92	90	72	70	0	0	0	0	0	0	0	0	0	0	0	0	0	0
564	Benperidol|dock|sdf|6|dock33	40.8384	-8.29966	-0.435769	-37.7631	-8.83427	4.58455	6	37	69	99	94	73	89	0	0	0	0	0	0	0	0	0	0	0	0	0	0
594	Benperidol|dock|sdf|6|dock20	38.0705	-8.73135	-1.87761	-54.4142	-8.83117	3.79805	6	7	59	86	51	74	87	1	0	0	0	0	0	1	7	0	0	0	0	0	1.16667
584	Benperidol|dock|sdf|6|dock57	38.931	-5.50628	-5.45043	-74.5785	-8.76846	-1.6438	6	17	86	2	4	75	13	0	0	1	1	0	0	2	0	0	2	4	0	0	1
586	Benperidol|dock|sdf|6|dock17	38.7737	-8.66896	-1.74488	-58.3355	-8.76248	5.18184	6	15	62	88	36	76	91	0	0	0	0	0	0	0	0	0	0	0	0	0	0
575	Benperidol|dock|sdf|6|dock3	39.8963	-8.93734	-2.38937	-57.7123	-8.74195	2.75505	6	26	55	76	38	77	69	0	0	0	0	0	0	0	0	0	0	0	0	0	0
592	Benperidol|dock|sdf|6|dock79	38.3439	-8.50315	-2.68236	-51.8414	-8.68154	1.43958	6	9	66	61	68	78	33	1	0	0	0	0	0	1	9	0	0	0	0	0	1.5
573	Benperidol|dock|sdf|6|dock60	40.0861	-9.67332	-1.12613	-59.2547	-8.64148	4.96283	6	28	48	94	29	79	90	0	0	0	0	0	0	0	0	0	0	0	0	0	0
565	Benperidol|dock|sdf|6|dock52	40.6682	-9.36096	-2.2373	-62.155	-8.61719	2.60152	6	36	51	81	22	80	63	0	0	0	0	0	0	0	0	0	0	0	0	0	0
599	Benperidol|dock|sdf|6|dock80	36.1487	-8.72031	-2.43569	-36.0175	-8.57207	3.08395	6	2	60	74	96	81	73	1	0	0	0	0	0	1	2	0	0	0	0	0	0.333333
590	Benperidol|dock|sdf|6|dock78	38.5795	-9.97176	-1.91556	-58.2792	-8.56165	6.85825	6	11	39	85	37	82	95	0	0	0	0	0	0	0	0	0	0	0	0	0	0
571	Benperidol|dock|sdf|6|dock40	40.1613	-4.77264	-0.922078	-27.0333	-8.52485	0.995983	6	30	99	98	100	83	28	0	0	0	0	0	0	0	0	0	0	0	0	0	0
578	Benperidol|dock|sdf|6|dock94	39.6761	-7.41283	1.70115	-29.6067	-8.43806	8.21177	6	23	76	100	99	84	98	0	0	0	0	0	0	0	0	0	0	0	0	0	0
556	Benperidol|dock|sdf|6|dock10	41.1629	-5.31525	-3.03218	-51.6401	-8.41289	-0.0920228	6	45	89	46	69	85	22	0	0	0	0	0	0	0	0	0	0	0	0	0	0
550	Benperidol|dock|sdf|6|dock43	41.7092	-8.09446	-1.11544	-40.6494	-8.39624	3.16683	6	51	72	95	91	86	77	0	0	0	0	0	0	0	0	0	0	0	0	0	0
552	Benperidol|dock|sdf|6|dock27	41.5019	-5.32641	-3.12183	-57.4104	-8.33364	-0.302457	6	49	88	41	39	87	20	0	0	0	0	0	0	0	0	0	0	0	0	0	0
538	Benperidol|dock|sdf|6|dock30	43.1774	-5.711	-3.66867	-70.5837	-8.30357	-1.81322	6	63	82	17	8	88	11	0	0	0	1	0	0	1	0	0	0	8	0	0	1.33333
570	Benperidol|dock|sdf|6|dock31	40.48	-4.81201	-4.66627	-50.4837	-8.25794	-1.49258	6	31	98	4	73	89	14	0	0	1	0	0	0	1	0	0	4	0	0	0	0.666667
591	Benperidol|dock|sdf|6|dock70	38.576	-4.85729	-4.65205	-50.0049	-8.1968	-1.92625	6	10	97	5	75	90	8	1	0	1	0	0	1	3	10	0	5	0	0	8	3.83333
585	Benperidol|dock|sdf|6|dock6	38.841	-4.48409	-4.11517	-43.9647	-8.1814	-1.68048	6	16	100	8	87	91	12	0	0	1	0	0	0	1	0	0	8	0	0	0	1.33333
593	Benperidol|dock|sdf|6|dock55	38.2933	-5.20315	-3.64732	-50.7682	-8.11961	-1.01462	6	8	92	19	71	92	18	1	0	0	0	0	0	1	8	0	0	0	0	0	1.33333
566	Benperidol|dock|sdf|6|dock73	40.6476	-5.29852	-3.90907	-50.5875	-8.0747	-1.8783	6	35	90	13	72	93	9	0	0	0	0	0	1	1	0	0	0	0	0	9	1.5
598	Benperidol|dock|sdf|6|dock77	36.5765	-5.80136	-2.67137	-73.6326	-8.06782	-1.84012	6	3	81	63	5	94	10	1	0	0	1	0	1	3	3	0	0	5	0	10	3
574	Benperidol|dock|sdf|6|dock7	39.9369	-5.28406	-4.17739	-65.6447	-7.90439	-2.77432	6	27	91	7	15	95	4	0	0	1	0	0	1	2	0	0	7	0	0	4	1.83333
596	Benperidol|dock|sdf|6|dock37	38.0177	-4.8893	-4.58402	-50.2156	-7.88655	-2.35509	6	5	95	6	74	96	5	1	0	1	0	0	1	3	5	0	6	0	0	5	2.66667
557	Benperidol|dock|sdf|6|dock64	41.1594	-5.52179	-4.11512	-72.9266	-7.88256	-2.11667	6	44	85	9	6	97	6	0	0	1	1	0	1	3	0	0	9	6	0	6	3.5
554	Benperidol|dock|sdf|6|dock54	41.216	-5.33855	-3.43516	-51.9917	-7.87717	-0.892647	6	47	87	28	67	98	19	0	0	0	0	0	0	0	0	0	0	0	0	0	0
595	Benperidol|dock|sdf|6|dock49	38.0543	-5.53195	-3.40123	-61.6677	-7.8533	-0.109723	6	6	84	31	25	99	21	1	0	0	0	0	0	1	6	0	0	0	0	0	1
582	Benperidol|dock|sdf|6|dock92	39.1774	-5.66334	-5.51311	-58.9185	-7.82867	-3.23006	6	19	83	1	32	100	2	0	0	1	0	0	1	2	0	0	1	0	0	2	0.5
649	Droperidol|dock|sdf|7|dock58	44.0009	-11.0147	-3.66631	-76.5003	-11.012	6.75368	7	52	1	26	3	1	87	0	1	0	1	1	0	3	0	1	0	3	1	0	0.833333
641	Droperidol|dock|sdf|7|dock91	44.6246	-9.5026	-2.74905	-51.7456	-10.8158	3.83291	7	60	23	64	70	2	73	0	0	0	0	1	0	1	0	0	0	0	2	0	0.333333
621	Droperidol|dock|sdf|7|dock12	47.3686	-5.39443	-3.90529	-60.0915	-10.4701	-1.28405	7	80	73	14	39	3	24	0	0	0	0	1	0	1	0	0	0	0	3	0	0.5
682	Droperidol|dock|sdf|7|dock32	40.0275	-8.67167	-1.0803	-57.4979	-10.4031	6.70017	7	19	38	93	48	4	86	0	0	0	0	1	0	1	0	0	0	0	4	0	0.666667
695	Droperidol|dock|sdf|7|dock98	38.9102	-8.74721	-2.68964	-44.8985	-10.3948	1.91269	7	6	34	66	91	5	59	1	0	0	0	1	0	2	6	0	0	0	5	0	1.83333
620	Droperidol|dock|sdf|7|dock63	47.4007	-5.18209	-4.32378	-56.6409	-10.3778	-1.75238	7	81	86	9	53	6	18	0	0	1	0	1	0	2	0	0	9	0	6	0	2.5
647	Droperidol|dock|sdf|7|dock16	44.1008	-9.21072	-2.63744	-53.6983	-10.3768	4.45078	7	54	28	69	65	7	79	0	0	0	0	1	0	1	0	0	0	0	7	0	1.16667
663	Droperidol|dock|sdf|7|dock54	42.3243	-9.3938	-3.00337	-54.1496	-10.3368	2.46795	7	38	27	55	63	8	65	0	0	0	0	1	0	1	0	0	0	0	8	0	1.33333
631	Droperidol|dock|sdf|7|dock43	45.6845	-7.17683	-2.62408	-33.4732	-10.2648	3.35586	7	70	45	70	98	9	72	0	0	0	0	1	0	1	0	0	0	0	9	0	1.5
604	Droperidol|dock|sdf|7|dock95	49.8463	-5.64176	-3.04487	-66.4075	-10.2613	0.660616	7	97	62	53	23	10	44	0	0	0	0	1	0	1	0	0	0	0	10	0	1.66667
693	Droperidol|dock|sdf|7|dock61	39.1225	-8.68082	-2.38204	-43.8777	-10.2377	2.42547	7	8	36	77	92	11	64	1	0	0	0	0	0	1	8	0	0	0	0	0	1.33333
679	Droperidol|dock|sdf|7|dock36	40.8914	-9.623	-1.52563	-45.3413	-10.2278	8.57764	7	22	20	87	88	12	89	0	0	0	0	0	0	0	0	0	0	0	0	0	0
632	Droperidol|dock|sdf|7|dock25	45.5953	-10.871	-3.58194	-74.012	-10.1764	8.39251	7	69	2	37	6	13	88	0	1	0	1	0	0	2	0	2	0	6	0	0	1.33333
666	Droperidol|dock|sdf|7|dock13	42.1051	-10.6198	-2.97362	-71.2309	-10.1233	11.9639	7	35	5	56	14	14	93	0	1	0	0	0	0	1	0	5	0	0	0	0	0.833333
628	Droperidol|dock|sdf|7|dock40	45.9578	-5.26734	-4.8495	-57.4863	-10.087	-2.57603	7	73	80	5	49	15	8	0	0	1	0	0	1	2	0	0	5	0	0	8	2.16667
692	Droperidol|dock|sdf|7|dock15	39.1265	-9.58156	-2.87167	-61.7082	-10.0722	3.02976	7	9	21	59	36	16	69	1	0	0	0	0	0	1	9	0	0	0	0	0	1.5
633	Droperidol|dock|sdf|7|dock30	45.313	-5.53482	-5.57406	-71.3445	-10.0534	-1.8144	7	68	67	2	12	17	17	0	0	1	0	0	0	1	0	0	2	0	0	0	0.333333
669	Droperidol|dock|sdf|7|dock92	41.751	-9.4673	-2.87285	-54.7593	-10.0242	1.92082	7	32	25	58	61	18	60	0	0	0	0	0	0	0	0	0	0	0	0	0	0
687	Droperidol|dock|sdf|7|dock28	39.7267	-10.0197	-2.50499	-59.8226	-9.95467	5.68765	7	14	14	74	41	19	85	0	0	0	0	0	0	0	0	0	0	0	0	0	0
686	Droperidol|dock|sdf|7|dock85	39.7538	-8.92842	-1.70584	-50.1329	-9.9497	4.69655	7	15	31	86	74	20	82	0	0	0	0	0	0	0	0	0	0	0	0	0	0
658	Droperidol|dock|sdf|7|dock37	43.0111	-10.2177	-3.62459	-64.1626	-9.93496	3.13146	7	43	10	30	32	21	70	0	1	0	0	0	0	1	0	10	0	0	0	0	1.66667
668	Droperidol|dock|sdf|7|dock39	41.8882	-10.7843	-2.51078	-76.5218	-9.92004	9.61136	7	33	3	73	2	22	90	0	1	0	1	0	0	2	0	3	0	2	0	0	0.833333
605	Droperidol|dock|sdf|7|dock3	49.6805	-5.91406	-3.73603	-70.4653	-9.90241	-1.10769	7	96	55	22	15	23	26	0	0	0	0	0	0	0	0	0	0	0	0	0	0
617	Droperidol|dock|sdf|7|dock5	47.5778	-5.29764	-3.60078	-64.4146	-9.87053	-1.4503	7	84	77	34	30	24	21	0	0	0	0	0	0	0	0	0	0	0	0	0	0
623	Droperidol|dock|sdf|7|dock70	47.1473	-6.06426	-2.74766	-38.6624	-9.83775	2.00017	7	78	51	65	95	25	61	0	0	0	0	0	0	0	0	0	0	0	0	0	0
683	Droperidol|dock|sdf|7|dock18	39.9609	-8.93492	-0.566065	-47.5162	-9.80979	5.1857	7	18	30	100	82	26	83	0	0	0	0	0	0	0	0	0	0	0	0	0	0
635	Droperidol|dock|sdf|7|dock62	45.2717	-10.1163	-3.37774	-56.166	-9.79374	2.34106	7	66	13	44	56	27	63	0	0	0	0	0	0	0	0	0	0	0	0	0	0
627	Droperidol|dock|sdf|7|dock8	46.0278	-5.67836	-4.04707	-67.7594	-9.78867	-0.573078	7	74	60	12	21	28	35	0	0	0	0	0	0	0	0	0	0	0	0	0	0
608	Droperidol|dock|sdf|7|dock34	48.9156	-5.92125	-3.6118	-71.3381	-9.78551	0.930028	7	93	53	32	13	29	48	0	0	0	0	0	0	0	0	0	0	0	0	0	0
613	Droperidol|dock|sdf|7|dock99	48.2104	-5.20941	-3.82474	-55.9999	-9.70439	-0.922519	7	88	84	16	57	30	30	0	0	0	0	0	0	0	0	0	0	0	0	0	0
655	Droperidol|dock|sdf|7|dock35	43.2284	-9.00355	-1.15965	-48.7723	-9.70034	13.7686	7	46	29	91	78	31	97	0	0	0	0	0	0	0	0	0	0	0	0	0	0
630	Droperidol|dock|sdf|7|dock55	45.7813	-9.98152	-3.67405	-52.7424	-9.65874	1.46315	7	71	15	25	67	32	55	0	0	0	0	0	0	0	0	0	0	0	0	0	0
637	Droperidol|dock|sdf|7|dock41	44.9216	-10.1304	-3.6636	-55.4235	-9.49297	1.70532	7	64	11	27	59	33	57	0	0	0	0	0	0	0	0	0	0	0	0	0	0
619	Droperidol|dock|sdf|7|dock65	47.4107	-5.48265	-3.3972	-64.8856	-9.49185	-0.311782	7	82	69	43	26	34	38	0	0	0	0	0	0	0	0	0	0	0	0	0	0
651	Droperidol|dock|sdf|7|dock60	43.8161	-10.4524	-3.6993	-53.7684	-9.47653	2.14022	7	50	8	24	64	35	62	0	1	0	0	0	0	1	0	8	0	0	0	0	1.33333
685	Droperidol|dock|sdf|7|dock81	39.8425	-9.45393	-3.1953	-56.9745	-9.47595	9.80784	7	16	26	50	52	36	91	0	0	0	0	0	0	0	0	0	0	0	0	0	0
673	Droperidol|dock|sdf|7|dock33	41.5437	-8.32874	-1.7088	-45.0584	-9.47485	2.85527	7	28	41	85	90	37	68	0	0	0	0	0	0	0	0	0	0	0	0	0	0
607	Droperidol|dock|sdf|7|dock64	49.4453	-5.9197	-3.2327	-69.2033	-9.45629	0.889128	7	94	54	49	18	38	47	0	0	0	0	0	0	0	0	0	0	0	0	0	0
636	Droperidol|dock|sdf|7|dock21	44.988	-8.11218	-1.17267	-43.1328	-9.44007	4.63819	7	65	42	90	93	39	81	0	0	0	0	0	0	0	0	0	0	0	0	0	0
690	Droperidol|dock|sdf|7|dock94	39.5221	-10.463	-3.63872	-64.4047	-9.43979	10.7301	7	11	7	28	31	40	92	0	1	0	0	0	0	1	0	7	0	0	0	0	1.16667
675	Droperidol|dock|sdf|7|dock9	41.3992	-8.55998	-2.00979	-42.3821	-9.43026	3.29899	7	26	39	81	94	41	71	0	0	0	0	0	0	0	0	0	0	0	0	0	0
698	Droperidol|dock|sdf|7|dock77	37.9937	-10.1192	-3.96937	-64.8228	-9.41415	4.15134	7	3	12	13	28	42	76	1	0	0	0	0	0	1	3	0	0	0	0	0	0.5
611	Droperidol|dock|sdf|7|dock47	48.2313	-5.89476	-2.81638	-71.571	-9.40271	1.42251	7	90	56	60	11	43	54	0	0	0	0	0	0	0	0	0	0	0	0	0	0
615	Droperidol|dock|sdf|7|dock57	47.8846	-5.79693	-4.20784	-63.7573	-9.38674	-0.955296	7	86	59	10	33	44	29	0	0	1	0	0	0	1	0	0	10	0	0	0	1.66667
625	Droperidol|dock|sdf|7|dock11	46.416	-4.84163	-1.86239	-52.7245	-9.37632	-0.0841819	7	76	94	83	68	45	39	0	0	0	0	0	0	0	0	0	0	0	0	0	0
662	Droperidol|dock|sdf|7|dock73	42.7817	-4.65013	-2.6556	-50.1274	-9.33338	-2.09578	7	39	97	67	75	46	15	0	0	0	0	0	0	0	0	0	0	0	0	0	0
684	Droperidol|dock|sdf|7|dock24	39.9135	-10.3364	-3.81954	-53.1199	-9.32718	14.6875	7	17	9	17	66	47	98	0	1	0	0	0	0	1	0	9	0	0	0	0	1.5
629	Droperidol|dock|sdf|7|dock56	45.7948	-7.78005	-1.12039	-46.1264	-9.27995	3.91833	7	72	43	92	87	48	74	0	0	0	0	0	0	0	0	0	0	0	0	0	0
606	Droperidol|dock|sdf|7|dock49	49.6562	-5.6279	-3.11209	-66.696	-9.24599	0.584936	7	95	63	52	22	49	43	0	0	0	0	0	0	0	0	0	0	0	0	0	0
634	Droperidol|dock|sdf|7|dock7	45.3045	-6.32604	-2.65475	-29.9699	-9.20442	1.36432	7	67	46	68	99	50	52	0	0	0	0	0	0	0	0	0	0	0	0	0	0
603	Droperidol|dock|sdf|7|dock89	49.9217	-5.65038	-3.59827	-66.2264	-9.19796	-0.484813	7	98	61	35	24	51	37	0	0	0	0	0	0	0	0	0	0	0	0	0	0
609	Droperidol|dock|sdf|7|dock83	48.7478	-5.84957	-3.8086	-69.8218	-9.16386	-0.503	7	92	57	18	17	52	36	0	0	0	0	0	0	0	0	0	0	0	0	0	0
610	Droperidol|dock|sdf|7|dock1	48.7419	-5.26892	-2.75546	-59.2493	-9.1628	1.3884	7	91	78	62	43	53	53	0	0	0	0	0	0	0	0	0	0	0	0	0	0
612	Droperidol|dock|sdf|7|dock71	48.2193	-5.20526	-3.41108	-63.3877	-9.15054	0.17899	7	89	85	42	34	54	41	0	0	0	0	0	0	0	0	0	0	0	0	0	0
672	Droperidol|dock|sdf|7|dock67	41.6493	-5.5508	-4.80117	-74.2762	-9.09621	-1.73442	7	29	66	6	5	55	19	0	0	1	1	0	0	2	0	0	6	5	0	0	1.83333
614	Droperidol|dock|sdf|7|dock84	48.164	-5.38158	-3.34163	-61.6479	-9.09407	-0.59173	7	87	74	47	37	56	34	0	0	0	0	0	0	0	0	0	0	0	0	0	0
689	Droperidol|dock|sdf|7|dock66	39.5913	-8.89564	-1.93555	-49.6484	-9.07486	4.60142	7	12	33	82	76	57	80	0	0	0	0	0	0	0	0	0	0	0	0	0	0
639	Droperidol|dock|sdf|7|dock29	44.8806	-6.27745	-2.95805	-45.2008	-9.04051	0.798316	7	62	47	57	89	58	46	0	0	0	0	0	0	0	0	0	0	0	0	0	0
678	Droperidol|dock|sdf|7|dock23	41.2084	-9.52869	-2.49202	-48.6469	-9.03555	18.5349	7	23	22	75	81	59	99	0	0	0	0	0	0	0	0	0	0	0	0	0	0
694	Droperidol|dock|sdf|7|dock100	38.985	-8.6861	-2.21069	-50.7526	-9.03172	4.30661	7	7	35	79	73	60	78	1	0	0	0	0	0	1	7	0	0	0	0	0	1.16667
654	Droperidol|dock|sdf|7|dock68	43.2393	-7.43206	-0.704703	-36.9586	-9.0195	4.21803	7	47	44	99	97	61	77	0	0	0	0	0	0	0	0	0	0	0	0	0	0
642	Droperidol|dock|sdf|7|dock72	44.5795	-5.61965	-2.76736	-71.7635	-9.007	-0.624918	7	59	64	61	10	62	33	0	0	0	1	0	0	1	0	0	0	10	0	0	1.66667
643	Droperidol|dock|sdf|7|dock75	44.3716	-10.6899	-2.07367	-68.2204	-9.00498	18.9684	7	58	4	80	19	63	100	0	1	0	0	0	0	1	0	4	0	0	0	0	0.666667
667	Droperidol|dock|sdf|7|dock19	41.9918	-9.80016	-3.495	-58.4534	-8.99855	5.42694	7	34	18	39	46	64	84	0	0	0	0	0	0	0	0	0	0	0	0	0	0
677	Droperidol|dock|sdf|7|dock86	41.2528	-9.46782	-2.75225	-51.2443	-8.99239	2.82142	7	24	24	63	71	65	67	0	0	0	0	0	0	0	0	0	0	0	0	0	0
696	Droperidol|dock|sdf|7|dock2	38.7678	-9.72685	-3.34449	-56.6365	-8.94793	1.2036	7	5	19	46	54	66	50	1	0	0	0	0	0	1	5	0	0	0	0	0	0.833333
601	Droperidol|dock|sdf|7|dock4	50.7279	-5.80014	-3.4402	-65.2137	-8.91487	-0.981234	7	100	58	41	25	67	28	0	0	0	0	0	0	0	0	0	0	0	0	0	0
700	Droperidol|dock|sdf|7|dock90	37.3253	-10.4669	-2.42502	-62.3203	-8.85854	12.0942	7	1	6	76	35	68	94	1	1	0	0	0	0	2	1	6	0	0	0	0	1.16667
688	Droperidol|dock|sdf|7|dock93	39.7035	-9.97197	-3.36392	-61.5611	-8.85808	4.06751	7	13	16	45	38	69	75	0	0	0	0	0	0	0	0	0	0	0	0	0	0
681	Droperidol|dock|sdf|7|dock48	40.5388	-5.50261	-5.58892	-67.9325	-8.85442	-3.0596	7	20	68	1	20	70	4	0	0	1	0	0	1	2	0	0	1	0	0	4	0.833333
640	Droperidol|dock|sdf|7|dock20	44.7273	-5.32529	-2.61888	-57.4991	-8.83968	-1.35022	7	61	76	71	47	71	23	0	0	0	0	0	0	0	0	0	0	0	0	0	0
645	Droperidol|dock|sdf|7|dock53	44.1374	-6.23077	-5.41102	-80.7061	-8.8308	-3.3632	7	56	48	3	1	72	2	0	0	1	1	0	1	3	0	0	3	1	0	2	1
652	Droperidol|dock|sdf|7|dock96	43.6579	-8.67491	-0.798693	-46.5212	-8.78656	12.8083	7	49	37	96	85	73	95	0	0	0	0	0	0	0	0	0	0	0	0	0	0
691	Droperidol|dock|sdf|7|dock87	39.3982	-9.92853	-3.77536	-64.8341	-8.75155	1.47602	7	10	17	21	27	74	56	1	0	0	0	0	0	1	10	0	0	0	0	0	1.66667
664	Droperidol|dock|sdf|7|dock22	42.2293	-5.42778	-3.03519	-56.2594	-8.74894	-0.0604343	7	37	71	54	55	75	40	0	0	0	0	0	0	0	0	0	0	0	0	0	0
659	Droperidol|dock|sdf|7|dock31	42.9633	-5.12262	-3.83516	-57.285	-8.71912	-2.86193	7	42	87	15	50	76	7	0	0	0	0	0	1	1	0	0	0	0	0	7	1.16667
624	Droperidol|dock|sdf|7|dock44	46.7591	-6.08785	-3.78642	-72.8422	-8.70063	-1.05451	7	77	50	19	9	77	27	0	0	0	1	0	0	1	0	0	0	9	0	0	1.5
622	Droperidol|dock|sdf|7|dock76	47.3605	-5.02929	-3.23297	-56.9766	-8.65559	-1.18261	7	79	92	48	51	78	25	0	0	0	0	0	0	0	0	0	0	0	0	0	0
602	Droperidol|dock|sdf|7|dock38	50.033	-5.0645	-2.34742	-55.7571	-8.61087	1.31777	7	99	91	78	58	79	51	0	0	0	0	0	0	0	0	0	0	0	0	0	0
650	Droperidol|dock|sdf|7|dock88	43.8256	-5.25393	-1.73522	-54.4631	-8.59684	1.85192	7	51	81	84	62	80	58	0	0	0	0	0	0	0	0	0	0	0	0	0	0
670	Droperidol|dock|sdf|7|dock46	41.7264	-8.40751	-0.719127	-46.1721	-8.55775	2.619	7	31	40	98	86	81	66	0	0	0	0	0	0	0	0	0	0	0	0	0	0
657	Droperidol|dock|sdf|7|dock74	43.0764	-5.39718	-3.59737	-59.0054	-8.55731	-2.38193	7	44	72	36	44	82	11	0	0	0	0	0	0	0	0	0	0	0	0	0	0
646	Droperidol|dock|sdf|7|dock10	44.1253	-5.23456	-4.06363	-46.6283	-8.52814	-2.05492	7	55	83	11	84	83	16	0	0	0	0	0	0	0	0	0	0	0	0	0	0
660	Droperidol|dock|sdf|7|dock27	42.9572	-2.9914	-0.73725	-17.244	-8.48014	-1.40549	7	41	100	97	100	84	22	0	0	0	0	0	0	0	0	0	0	0	0	0	0
680	Droperidol|dock|sdf|7|dock80	40.7606	-6.03129	-5.27329	-75.2136	-8.41569	-3.96615	7	21	52	4	4	85	1	0	0	1	1	0	1	3	0	0	4	4	0	1	1.5
665	Droperidol|dock|sdf|7|dock79	42.2199	-5.24996	-3.62221	-59.8727	-8.4019	-2.38401	7	36	82	31	40	86	10	0	0	0	0	0	1	1	0	0	0	0	0	10	1.66667
644	Droperidol|dock|sdf|7|dock45	44.3333	-4.98224	-3.62477	-37.628	-8.39766	-2.28004	7	57	93	29	96	87	12	0	0	0	0	0	0	0	0	0	0	0	0	0	0
616	Droperidol|dock|sdf|7|dock6	47.7912	-4.61528	-1.21388	-48.6515	-8.27058	0.396953	7	85	98	89	80	88	42	0	0	0	0	0	0	0	0	0	0	0	0	0	0
618	Droperidol|dock|sdf|7|dock17	47.5763	-4.66961	-1.41186	-48.7323	-8.22138	0.951107	7	83	96	88	79	89	49	0	0	0	0	0	0	0	0	0	0	0	0	0	0
626	Droperidol|dock|sdf|7|dock59	46.0563	-4.60066	-1.05622	-46.9694	-8.21803	0.682625	7	75	99	94	83	90	45	0	0	0	0	0	0	0	0	0	0	0	0	0	0
699	Droperidol|dock|sdf|7|dock78	37.4033	-5.10122	-4.47763	-73.2474	-8.19954	-2.4947	7	2	88	8	8	91	9	1	0	1	1	0	1	4	2	0	8	8	0	9	4.5
638	Droperidol|dock|sdf|7|dock14	44.886	-5.06649	-3.70212	-55.0863	-8.01616	-2.12278	7	63	90	23	60	92	14	0	0	0	0	0	0	0	0	0	0	0	0	0	0
648	Droperidol|dock|sdf|7|dock50	44.0771	-5.08392	-3.78026	-58.5985	-7.92562	-2.87619	7	53	89	20	45	93	6	0	0	0	0	0	1	1	0	0	0	0	0	6	1
674	Droperidol|dock|sdf|7|dock51	41.5153	-5.26885	-3.47491	-64.7695	-7.88262	-2.27331	7	27	79	40	29	94	13	0	0	0	0	0	0	0	0	0	0	0	0	0	0
656	Droperidol|dock|sdf|7|dock42	43.1362	-5.36096	-2.52956	-51.1123	-7.84122	-0.781009	7	45	75	72	72	95	32	0	0	0	0	0	0	0	0	0	0	0	0	0	0
697	Droperidol|dock|sdf|7|dock69	38.4749	-5.60445	-3.17968	-70.0291	-7.74839	-0.817255	7	4	65	51	16	96	31	1	0	0	0	0	0	1	4	0	0	0	0	0	0.666667
676	Droperidol|dock|sdf|7|dock26	41.2612	-5.42788	-3.53051	-59.4256	-7.73117	-1.50004	7	25	70	38	42	97	20	0	0	0	0	0	0	0	0	0	0	0	0	0	0
653	Droperidol|dock|sdf|7|dock97	43.4642	-4.72568	-3.61012	-52.6593	-7.5384	-2.91628	7	48	95	33	69	98	5	0	0	0	0	0	1	1	0	0	0	0	0	5	0.833333
661	Droperidol|dock|sdf|7|dock52	42.9562	-8.90097	-1.04191	-48.8802	-7.42836	13.6378	7	40	32	95	77	99	96	0	0	0	0	0	0	0	0	0	0	0	0	0	0
671	Droperidol|dock|sdf|7|dock82	41.7207	-6.18587	-4.72399	-73.9682	-7.38637	-3.16282	7	30	49	7	7	100	3	0	0	1	1	0	1	3	0	0	7	7	0	3	2.83333
707	N-decyl-triethylammonium|dock|sdf|8|dock5	32.4336	-8.93754	-2.93435	-31.2566	-7.96385	-2.04717	8	1	7	5	4	1	1	1	1	1	1	1	1	6	1	7	5	4	1	1	3.16667
704	N-decyl-triethylammonium|dock|sdf|8|dock3	34.879	-9.43674	-2.56634	-22.1134	-7.57869	-0.14757	8	4	5	7	7	2	7	1	1	1	1	1	1	6	4	5	7	7	2	7	5.33333
705	N-decyl-triethylammonium|dock|sdf|8|dock6	33.3012	-9.03724	-2.99053	-29.5916	-7.11759	-1.40139	8	3	6	3	6	3	4	1	1	1	1	1	1	6	3	6	3	6	3	4	4.16667
701	N-decyl-triethylammonium|dock|sdf|8|dock1	37.4987	-9.71666	-3.13299	-36.7538	-6.82178	-1.98271	8	7	3	2	1	4	2	1	1	1	1	1	1	6	7	3	2	1	4	2	3.16667
702	N-decyl-triethylammonium|dock|sdf|8|dock7	35.451	-9.83706	-2.96979	-34.8502	-6.79104	-0.453303	8	6	2	4	2	5	6	1	1	1	1	1	1	6	6	2	4	2	5	6	4.16667
703	N-decyl-triethylammonium|dock|sdf|8|dock4	35.4447	-9.57904	-2.64693	-34.7921	-6.79042	-1.09906	8	5	4	6	3	6	5	1	1	1	1	1	1	6	5	4	6	3	6	5	4.83333
706	N-decyl-triethylammonium|dock|sdf|8|dock2	32.9091	-9.84182	-3.2494	-30.2784	-6.65502	-1.69584	8	2	1	1	5	7	3	1	1	1	1	1	1	6	2	1	1	5	7	3	3.16667
739	Norastemizole|dock|sdf|9|dock30	40.9637	-9.6804	-3.33826	-56.5915	-10.2938	4.77922	9	22	12	10	9	1	37	0	0	1	1	1	0	3	0	0	10	9	1	0	3.33333
728	Norastemizole|dock|sdf|9|dock14	41.6176	-9.7449	-2.1721	-58.1385	-9.96263	17.4249	9	33	10	38	6	2	48	0	1	0	1	1	0	3	0	10	0	6	2	0	3
729	Norastemizole|dock|sdf|9|dock17	41.5648	-9.42175	-1.83806	-55.1146	-9.95432	18.0728	9	32	25	51	14	3	51	0	0	0	0	1	0	1	0	0	0	0	3	0	0.5
718	Norastemizole|dock|sdf|9|dock31	42.0553	-9.17612	-2.42638	-51.2175	-9.92735	2.40734	9	43	38	29	27	4	30	0	0	0	0	1	0	1	0	0	0	0	4	0	0.666667
734	Norastemizole|dock|sdf|9|dock10	41.2539	-9.71731	-1.98265	-57.0788	-9.9123	18.1273	9	27	11	48	8	5	52	0	0	0	1	1	0	2	0	0	0	8	5	0	2.16667
719	Norastemizole|dock|sdf|9|dock6	42.0346	-9.90728	-2.18286	-59.4853	-9.84844	17.3606	9	42	3	37	2	6	47	0	1	0	1	1	0	3	0	3	0	2	6	0	1.83333
743	Norastemizole|dock|sdf|9|dock7	40.5967	-9.23969	-3.44954	-54.7347	-9.82893	0.942974	9	18	34	8	17	7	9	0	0	1	0	1	1	3	0	0	8	0	7	9	4
711	Norastemizole|dock|sdf|9|dock36	42.3559	-9.89706	-2.16876	-55.9842	-9.8161	17.5895	9	50	4	39	10	8	49	0	1	0	1	1	0	3	0	4	0	10	8	0	3.66667
738	Norastemizole|dock|sdf|9|dock21	40.9779	-9.25763	-3.57817	-59.0946	-9.78875	0.823782	9	23	32	5	5	9	8	0	0	1	1	1	1	4	0	0	5	5	9	8	4.5
721	Norastemizole|dock|sdf|9|dock46	41.9246	-9.76037	-2.53957	-55.8084	-9.70297	11.6247	9	40	9	25	11	10	41	0	1	0	0	1	0	2	0	9	0	0	10	0	3.16667
708	Norastemizole|dock|sdf|9|dock48	42.9023	-9.57412	-2.12992	-40.4987	-9.70147	2.11637	9	53	15	42	41	11	25	0	0	0	0	0	0	0	0	0	0	0	0	0	0
733	Norastemizole|dock|sdf|9|dock2	41.3415	-9.88496	-2.11442	-54.9133	-9.69991	16.7508	9	28	5	43	16	12	46	0	1	0	0	0	0	1	0	5	0	0	0	0	0.833333
744	Norastemizole|dock|sdf|9|dock9	40.5113	-9.64263	-2.62417	-54.0088	-9.6954	8.37919	9	17	13	21	20	13	38	0	0	0	0	0	0	0	0	0	0	0	0	0	0
723	Norastemizole|dock|sdf|9|dock3	41.8494	-9.83226	-2.27199	-55.7032	-9.6549	14.8114	9	38	7	33	12	14	42	0	1	0	0	0	0	1	0	7	0	0	0	0	1.16667
713	Norastemizole|dock|sdf|9|dock12	42.3103	-9.2408	-2.05732	-33.7328	-9.61823	1.62382	9	48	33	45	51	15	23	0	0	0	0	0	0	0	0	0	0	0	0	0	0
740	Norastemizole|dock|sdf|9|dock44	40.6923	-8.47901	-3.70576	-40.9222	-9.61226	1.35482	9	21	47	3	38	16	17	0	0	1	0	0	0	1	0	0	3	0	0	0	0.5
710	Norastemizole|dock|sdf|9|dock53	42.5258	-9.43681	-1.84297	-41.6774	-9.55854	2.6656	9	51	24	50	36	17	31	0	0	0	0	0	0	0	0	0	0	0	0	0	0
736	Norastemizole|dock|sdf|9|dock25	41.0808	-9.77884	-1.92679	-54.6986	-9.5353	15.8087	9	25	8	49	18	18	45	0	1	0	0	0	0	1	0	8	0	0	0	0	1.33333
737	Norastemizole|dock|sdf|9|dock11	40.9828	-9.45353	-3.42469	-59.7291	-9.52173	0.765346	9	24	23	9	1	19	6	0	0	1	1	0	1	3	0	0	9	1	0	6	2.66667
717	Norastemizole|dock|sdf|9|dock26	42.0712	-9.47198	-2.52967	-53.5177	-9.48686	1.51695	9	44	22	27	22	20	19	0	0	0	0	0	0	0	0	0	0	0	0	0	0
754	Norastemizole|dock|sdf|9|dock1	39.4493	-8.40818	-3.53125	-38.8215	-9.48652	1.5594	9	7	48	7	47	21	21	1	0	1	0	0	0	2	7	0	7	0	0	0	2.33333
742	Norastemizole|dock|sdf|9|dock39	40.6236	-9.34373	-3.15892	-59.2455	-9.4504	0.98905	9	19	28	12	3	22	10	0	0	0	1	0	1	2	0	0	0	3	0	10	2.16667
709	Norastemizole|dock|sdf|9|dock40	42.5266	-9.574	-2.57944	-39.3046	-9.3516	1.4691	9	52	16	24	45	23	18	0	0	0	0	0	0	0	0	0	0	0	0	0	0
732	Norastemizole|dock|sdf|9|dock43	41.4077	-9.42132	-2.69748	-52.5955	-9.33367	1.18923	9	29	26	19	24	24	14	0	0	0	0	0	0	0	0	0	0	0	0	0	0
755	Norastemizole|dock|sdf|9|dock52	39.2643	-10.1894	-2.28891	-57.3374	-9.25473	15.649	9	6	1	32	7	25	43	1	1	0	1	0	0	3	6	1	0	7	0	0	2.33333
716	Norastemizole|dock|sdf|9|dock49	42.1003	-9.18141	-2.25862	-35.4438	-9.21328	2.24326	9	45	37	34	50	26	28	0	0	0	0	0	0	0	0	0	0	0	0	0	0
725	Norastemizole|dock|sdf|9|dock18	41.7982	-9.19909	-2.16367	-44.3828	-9.1943	2.79568	9	36	36	40	30	27	32	0	0	0	0	0	0	0	0	0	0	0	0	0	0
751	Norastemizole|dock|sdf|9|dock33	40.1385	-8.48735	-3.68359	-39.6332	-9.16925	1.28441	9	10	46	4	44	28	15	1	0	1	0	0	0	2	10	0	4	0	0	0	2.33333
748	Norastemizole|dock|sdf|9|dock4	40.2083	-8.81599	-2.5822	-27.9158	-9.123	0.358136	9	13	43	23	52	29	5	0	0	0	0	0	1	1	0	0	0	0	0	5	0.833333
712	Norastemizole|dock|sdf|9|dock51	42.3227	-9.48144	-2.62228	-46.5355	-9.07494	1.58267	9	49	20	22	29	30	22	0	0	0	0	0	0	0	0	0	0	0	0	0	0
760	Norastemizole|dock|sdf|9|dock20	35.2837	-3.68766	-4.53667	-38.0298	-8.93322	-2.51596	9	1	53	1	48	31	3	1	0	1	0	0	1	3	1	0	1	0	0	3	0.833333
745	Norastemizole|dock|sdf|9|dock8	40.4282	-9.07144	-2.05767	-41.5723	-8.90529	3.10478	9	16	40	44	37	32	34	0	0	0	0	0	0	0	0	0	0	0	0	0	0
735	Norastemizole|dock|sdf|9|dock29	41.1343	-9.10655	-3.53809	-48.0402	-8.59252	0.823716	9	26	39	6	28	33	7	0	0	1	0	0	1	2	0	0	6	0	0	7	2.16667
722	Norastemizole|dock|sdf|9|dock38	41.8953	-9.88076	-2.04342	-59.0999	-8.4216	17.9289	9	39	6	46	4	34	50	0	1	0	1	0	0	2	0	6	0	4	0	0	1.66667
727	Norastemizole|dock|sdf|9|dock23	41.6268	-9.60432	-2.53908	-54.1365	-8.41446	11.4813	9	34	14	26	19	35	40	0	0	0	0	0	0	0	0	0	0	0	0	0	0
746	Norastemizole|dock|sdf|9|dock47	40.4164	-9.55498	-2.28919	-53.6775	-8.40043	10.8054	9	15	19	31	21	36	39	0	0	0	0	0	0	0	0	0	0	0	0	0	0
756	Norastemizole|dock|sdf|9|dock45	37.3509	-8.81758	-0.886579	-26.043	-8.30055	26.1888	9	5	42	52	53	37	53	1	0	0	0	0	0	1	5	0	0	0	0	0	0.833333
752	Norastemizole|dock|sdf|9|dock5	39.9016	-9.34465	-3.06041	-55.3488	-8.2865	1.03147	9	9	27	14	13	38	12	1	0	0	0	0	0	1	9	0	0	0	0	0	1.5
749	Norastemizole|dock|sdf|9|dock22	40.1991	-9.32298	-2.95449	-53.1604	-8.23074	1.8588	9	12	29	15	23	39	24	0	0	0	0	0	0	0	0	0	0	0	0	0	0
741	Norastemizole|dock|sdf|9|dock13	40.663	-9.91192	-1.99484	-55.066	-8.19822	15.6739	9	20	2	47	15	40	44	0	1	0	0	0	0	1	0	2	0	0	0	0	0.333333
753	Norastemizole|dock|sdf|9|dock27	39.8542	-8.67047	-2.90032	-40.7791	-8.09905	1.00999	9	8	45	16	39	41	11	1	0	0	0	0	0	1	8	0	0	0	0	0	1.33333
726	Norastemizole|dock|sdf|9|dock15	41.735	-9.47901	-2.83046	-52.5939	-8.07984	1.07463	9	35	21	17	25	42	13	0	0	0	0	0	0	0	0	0	0	0	0	0	0
715	Norastemizole|dock|sdf|9|dock42	42.101	-9.56619	-2.70932	-42.7994	-8.07841	1.32666	9	46	17	18	33	43	16	0	0	0	0	0	0	0	0	0	0	0	0	0	0
730	Norastemizole|dock|sdf|9|dock34	41.5249	-9.55542	-2.68442	-42.9993	-8.0119	1.55461	9	31	18	20	32	44	20	0	0	0	0	0	0	0	0	0	0	0	0	0	0
731	Norastemizole|dock|sdf|9|dock24	41.4495	-8.96666	-2.23211	-40.2124	-7.91712	2.15152	9	30	41	36	42	45	26	0	0	0	0	0	0	0	0	0	0	0	0	0	0
724	Norastemizole|dock|sdf|9|dock35	41.8335	-9.27224	-2.2384	-40.7352	-7.88749	2.88653	9	37	31	35	40	46	33	0	0	0	0	0	0	0	0	0	0	0	0	0	0
720	Norastemizole|dock|sdf|9|dock19	41.9481	-9.21177	-2.31323	-42.1093	-7.78633	2.38355	9	41	35	30	34	47	29	0	0	0	0	0	0	0	0	0	0	0	0	0	0
714	Norastemizole|dock|sdf|9|dock50	42.1787	-9.31435	-2.47166	-43.0734	-7.78294	2.18014	9	47	30	28	31	48	27	0	0	0	0	0	0	0	0	0	0	0	0	0	0
757	Norastemizole|dock|sdf|9|dock41	36.2231	-4.65336	-3.12729	-39.7106	-7.72935	-2.60695	9	4	50	13	43	49	2	1	0	0	0	0	1	2	4	0	0	0	0	2	1
747	Norastemizole|dock|sdf|9|dock28	40.3003	-8.71484	-2.15437	-35.5771	-7.60177	3.29114	9	14	44	41	49	50	35	0	0	0	0	0	0	0	0	0	0	0	0	0	0
758	Norastemizole|dock|sdf|9|dock32	36.0173	-4.38019	-3.20514	-38.9604	-7.57237	-3.11126	9	3	52	11	46	51	1	1	0	0	0	0	1	2	3	0	0	0	0	1	0.666667
759	Norastemizole|dock|sdf|9|dock37	35.4492	-4.56802	-4.11678	-42.1038	-7.37367	-2.37646	9	2	51	2	35	52	4	1	0	1	0	0	1	3	2	0	2	0	0	4	1.33333
750	Norastemizole|dock|sdf|9|dock16	40.157	-7.72244	-0.500392	-51.6497	-6.95732	3.79331	9	11	49	53	26	53	36	0	0	0	0	0	0	0	0	0	0	0	0	0	0
762	Vesnarinone|dock|sdf|10|dock74	49.4813	-8.37444	-2.49738	-41.0482	-10.9799	0.830083	10	99	97	12	83	1	8	0	0	0	0	1	1	2	0	0	0	0	1	8	1.5
765	Vesnarinone|dock|sdf|10|dock5	46.7323	-8.37868	-2.55745	-39.8131	-10.8337	1.13722	10	96	96	9	88	2	11	0	0	1	0	1	0	2	0	0	9	0	2	0	1.83333
761	Vesnarinone|dock|sdf|10|dock99	49.6851	-8.3704	-2.64123	-38.1005	-10.4854	0.759254	10	100	98	5	92	3	7	0	0	1	0	1	1	3	0	0	5	0	3	7	2.5
764	Vesnarinone|dock|sdf|10|dock35	47.2193	-8.34551	-2.12134	-39.4714	-10.3663	1.8829	10	97	99	29	89	4	15	0	0	0	0	1	0	1	0	0	0	0	4	0	0.666667
763	Vesnarinone|dock|sdf|10|dock32	48.3044	-8.3235	-2.6188	-37.628	-10.2137	0.571895	10	98	100	7	94	5	4	0	0	1	0	1	1	3	0	0	7	0	5	4	2.66667
770	Vesnarinone|dock|sdf|10|dock30	45.5523	-8.46425	-3.4151	-37.7791	-10.1215	-1.02107	10	91	94	1	93	6	1	0	0	1	0	1	1	3	0	0	1	0	6	1	1.33333
790	Vesnarinone|dock|sdf|10|dock98	42.5348	-10.0622	-1.62503	-46.3899	-9.83442	5.65518	10	71	52	67	61	7	87	0	0	0	0	1	0	1	0	0	0	0	7	0	1.16667
840	Vesnarinone|dock|sdf|10|dock11	39.6817	-9.48098	-2.37842	-53.9187	-9.76485	4.43259	10	21	73	16	19	8	63	0	0	0	0	1	0	1	0	0	0	0	8	0	1.33333
781	Vesnarinone|dock|sdf|10|dock94	43.4725	-8.51229	-3.3059	-39.2202	-9.71234	-0.272622	10	80	92	2	90	9	3	0	0	1	0	1	1	3	0	0	2	0	9	3	2.33333
766	Vesnarinone|dock|sdf|10|dock2	46.7149	-8.7208	-2.28463	-42.4078	-9.57621	0.600795	10	95	90	20	77	10	5	0	0	0	0	1	1	2	0	0	0	0	10	5	2.5
855	Vesnarinone|dock|sdf|10|dock62	37.744	-9.52298	-2.22684	-54.6885	-9.56335	4.13517	10	6	71	23	14	11	54	1	0	0	0	0	0	1	6	0	0	0	0	0	1
772	Vesnarinone|dock|sdf|10|dock33	45.292	-8.46991	-1.90819	-40.7639	-9.52883	1.24946	10	89	93	45	84	12	12	0	0	0	0	0	0	0	0	0	0	0	0	0	0
827	Vesnarinone|dock|sdf|10|dock49	40.963	-9.71357	-2.49989	-45.9931	-9.48897	1.86914	10	34	68	10	65	13	14	0	0	1	0	0	0	1	0	0	10	0	0	0	1.66667
771	Vesnarinone|dock|sdf|10|dock39	45.3587	-8.92198	-1.8718	-40.5032	-9.4498	0.623965	10	90	85	50	86	14	6	0	0	0	0	0	1	1	0	0	0	0	0	6	1
812	Vesnarinone|dock|sdf|10|dock40	41.7854	-10.644	-1.98837	-53.214	-9.43157	3.81538	10	49	2	38	21	15	45	0	1	0	0	0	0	1	0	2	0	0	0	0	0.333333
785	Vesnarinone|dock|sdf|10|dock36	42.8049	-8.92158	-2.44547	-41.386	-9.42524	-0.609476	10	76	86	15	82	16	2	0	0	0	0	0	1	1	0	0	0	0	0	2	0.333333
814	Vesnarinone|dock|sdf|10|dock66	41.7215	-10.4585	-1.90006	-52.2641	-9.34029	3.6352	10	47	17	47	28	17	40	0	0	0	0	0	0	0	0	0	0	0	0	0	0
844	Vesnarinone|dock|sdf|10|dock20	39.3106	-9.35532	-2.17336	-53.1639	-9.33488	4.39019	10	17	77	25	22	18	61	0	0	0	0	0	0	0	0	0	0	0	0	0	0
811	Vesnarinone|dock|sdf|10|dock97	41.7862	-10.4957	-1.74738	-51.9916	-9.28121	3.73078	10	50	11	55	33	19	42	0	0	0	0	0	0	0	0	0	0	0	0	0	0
851	Vesnarinone|dock|sdf|10|dock96	38.652	-9.43237	-2.73916	-54.9218	-9.22346	3.90668	10	10	76	3	13	20	50	1	0	1	0	0	0	2	10	0	3	0	0	0	2.16667
803	Vesnarinone|dock|sdf|10|dock60	41.9578	-9.82265	-1.70027	-43.3436	-9.13536	3.38252	10	58	66	63	75	21	35	0	0	0	0	0	0	0	0	0	0	0	0	0	0
849	Vesnarinone|dock|sdf|10|dock85	38.7432	-9.43745	-2.49769	-53.0265	-9.13327	3.88236	10	12	75	11	24	22	49	0	0	0	0	0	0	0	0	0	0	0	0	0	0
818	Vesnarinone|dock|sdf|10|dock54	41.6649	-10.5088	-1.60103	-51.7525	-9.12955	3.81812	10	43	8	68	34	23	46	0	1	0	0	0	0	1	0	8	0	0	0	0	1.33333
767	Vesnarinone|dock|sdf|10|dock43	46.1664	-8.39424	-2.33272	-36.9577	-9.06176	2.11808	10	94	95	18	95	24	18	0	0	0	0	0	0	0	0	0	0	0	0	0	0
831	Vesnarinone|dock|sdf|10|dock47	40.567	-10.7845	-2.07288	-57.5683	-9.03175	3.26738	10	30	1	32	9	25	34	0	1	0	1	0	0	2	0	1	0	9	0	0	1.66667
846	Vesnarinone|dock|sdf|10|dock24	39.2112	-9.46439	-2.63706	-54.4842	-9.01505	3.73257	10	15	74	6	17	26	43	0	0	1	0	0	0	1	0	0	6	0	0	0	1
845	Vesnarinone|dock|sdf|10|dock92	39.3012	-9.12571	-1.07992	-31.1256	-8.98469	3.96333	10	16	81	82	99	27	51	0	0	0	0	0	0	0	0	0	0	0	0	0	0
848	Vesnarinone|dock|sdf|10|dock28	39.0298	-8.87967	-1.71658	-51.7366	-8.9658	4.0476	10	13	87	62	35	28	52	0	0	0	0	0	0	0	0	0	0	0	0	0	0
850	Vesnarinone|dock|sdf|10|dock50	38.7087	-10.0289	-2.09461	-44.988	-8.95721	2.80559	10	11	55	30	71	29	24	0	0	0	0	0	0	0	0	0	0	0	0	0	0
838	Vesnarinone|dock|sdf|10|dock45	39.8302	-10.2442	-2.36542	-58.5025	-8.94701	3.82454	10	23	32	17	6	30	47	0	0	0	1	0	0	1	0	0	0	6	0	0	1
816	Vesnarinone|dock|sdf|10|dock3	41.6938	-10.5859	-2.08515	-54.0656	-8.94032	2.81205	10	45	5	31	18	31	25	0	1	0	0	0	0	1	0	5	0	0	0	0	0.833333
857	Vesnarinone|dock|sdf|10|dock14	37.5337	-9.50632	-2.30942	-56.3491	-8.93123	4.7595	10	4	72	19	10	32	73	1	0	0	1	0	0	2	4	0	0	10	0	0	2.33333
797	Vesnarinone|dock|sdf|10|dock17	42.2118	-8.79886	-2.01499	-38.5714	-8.89849	1.05596	10	64	88	35	91	33	10	0	0	0	0	0	1	1	0	0	0	0	0	10	1.66667
841	Vesnarinone|dock|sdf|10|dock87	39.6796	-9.83747	-2.47308	-44.1822	-8.89535	4.69081	10	20	65	13	73	34	71	0	0	0	0	0	0	0	0	0	0	0	0	0	0
794	Vesnarinone|dock|sdf|10|dock93	42.3038	-8.74484	-1.7442	-40.4559	-8.79293	1.01566	10	67	89	56	87	35	9	0	0	0	0	0	1	1	0	0	0	0	0	9	1.5
801	Vesnarinone|dock|sdf|10|dock59	42.02	-10.2929	0.606801	-56.2441	-8.7492	7.11632	10	60	26	94	11	36	96	0	0	0	0	0	0	0	0	0	0	0	0	0	0
856	Vesnarinone|dock|sdf|10|dock61	37.6031	-9.60012	-1.93147	-57.8753	-8.64828	3.80491	10	5	70	42	8	37	44	1	0	0	1	0	0	2	5	0	0	8	0	0	2.16667
788	Vesnarinone|dock|sdf|10|dock16	42.7134	-10.1065	-1.89633	-46.088	-8.63689	4.9052	10	73	46	48	63	38	76	0	0	0	0	0	0	0	0	0	0	0	0	0	0
837	Vesnarinone|dock|sdf|10|dock55	39.839	-10.1023	-2.22781	-49.1016	-8.63211	5.21236	10	24	47	22	49	39	83	0	0	0	0	0	0	0	0	0	0	0	0	0	0
835	Vesnarinone|dock|sdf|10|dock46	39.9651	-10.0032	-1.52682	-60.2191	-8.61784	4.34933	10	26	58	74	4	40	59	0	0	0	1	0	0	1	0	0	0	4	0	0	0.666667
786	Vesnarinone|dock|sdf|10|dock4	42.8009	-10.0261	-1.72017	-45.2511	-8.58723	5.11472	10	75	56	60	69	41	78	0	0	0	0	0	0	0	0	0	0	0	0	0	0
784	Vesnarinone|dock|sdf|10|dock67	42.8892	-10.4366	-1.34837	-52.58	-8.56569	5.16583	10	77	20	80	25	42	81	0	0	0	0	0	0	0	0	0	0	0	0	0	0
809	Vesnarinone|dock|sdf|10|dock71	41.8617	-10.0563	-0.825645	-52.2753	-8.56028	7.24027	10	52	53	85	27	43	97	0	0	0	0	0	0	0	0	0	0	0	0	0	0
806	Vesnarinone|dock|sdf|10|dock48	41.9089	-10.1204	-1.72611	-45.5368	-8.47127	5.14672	10	55	43	59	68	44	80	0	0	0	0	0	0	0	0	0	0	0	0	0	0
769	Vesnarinone|dock|sdf|10|dock82	45.7408	-10.2103	0.231124	-43.8018	-8.45863	6.10278	10	92	35	92	74	45	89	0	0	0	0	0	0	0	0	0	0	0	0	0	0
820	Vesnarinone|dock|sdf|10|dock78	41.5436	-10.1071	-1.5071	-48.0002	-8.455	4.89469	10	41	45	77	54	46	75	0	0	0	0	0	0	0	0	0	0	0	0	0	0
852	Vesnarinone|dock|sdf|10|dock18	38.1678	-8.97586	-2.71543	-61.5355	-8.44733	4.32536	10	9	84	4	1	47	58	1	0	1	1	0	0	3	9	0	4	1	0	0	2.33333
783	Vesnarinone|dock|sdf|10|dock13	43.2839	-8.66358	-1.57088	-41.5113	-8.43667	1.25538	10	78	91	71	80	48	13	0	0	0	0	0	0	0	0	0	0	0	0	0	0
810	Vesnarinone|dock|sdf|10|dock95	41.8184	-10.2542	-1.58973	-51.6903	-8.43512	4.30012	10	51	30	69	37	49	57	0	0	0	0	0	0	0	0	0	0	0	0	0	0
858	Vesnarinone|dock|sdf|10|dock10	37.4343	-10.2967	-2.19704	-49.4213	-8.37539	2.12369	10	3	24	24	47	50	19	1	0	0	0	0	0	1	3	0	0	0	0	0	0.5
813	Vesnarinone|dock|sdf|10|dock6	41.7398	-10.2534	-1.94395	-45.7528	-8.36901	4.43696	10	48	31	41	66	51	64	0	0	0	0	0	0	0	0	0	0	0	0	0	0
792	Vesnarinone|dock|sdf|10|dock22	42.5059	-10.0941	-1.74843	-47.4559	-8.31768	4.53929	10	69	49	54	56	52	66	0	0	0	0	0	0	0	0	0	0	0	0	0	0
836	Vesnarinone|dock|sdf|10|dock81	39.9337	-10.3525	-1.08006	-61.3445	-8.30543	6.69571	10	25	21	81	2	53	92	0	0	0	1	0	0	1	0	0	0	2	0	0	0.333333
829	Vesnarinone|dock|sdf|10|dock27	40.8759	-10.2543	-1.62622	-50.8251	-8.30272	4.38898	10	32	29	66	39	54	60	0	0	0	0	0	0	0	0	0	0	0	0	0	0
853	Vesnarinone|dock|sdf|10|dock88	37.8894	-10.595	-1.51056	-50.5975	-8.29229	9.08581	10	8	3	76	43	55	99	1	1	0	0	0	0	2	8	3	0	0	0	0	1.83333
807	Vesnarinone|dock|sdf|10|dock29	41.8804	-10.4614	-1.6673	-53.1118	-8.27926	4.20639	10	54	16	64	23	56	55	0	0	0	0	0	0	0	0	0	0	0	0	0	0
782	Vesnarinone|dock|sdf|10|dock44	43.3086	-10.0656	-0.886719	-46.1983	-8.21626	5.72572	10	79	51	83	62	57	88	0	0	0	0	0	0	0	0	0	0	0	0	0	0
859	Vesnarinone|dock|sdf|10|dock64	37.3773	-9.1117	-1.64658	-27.1878	-8.13384	2.92583	10	2	82	65	100	58	27	1	0	0	0	0	0	1	2	0	0	0	0	0	0.333333
821	Vesnarinone|dock|sdf|10|dock8	41.5077	-10.0116	-2.26826	-45.1933	-8.13157	2.21813	10	40	57	21	70	59	20	0	0	0	0	0	0	0	0	0	0	0	0	0	0
804	Vesnarinone|dock|sdf|10|dock56	41.9431	-10.5257	-1.72863	-52.1719	-8.13041	3.57552	10	57	7	58	30	60	39	0	1	0	0	0	0	1	0	7	0	0	0	0	1.16667
842	Vesnarinone|dock|sdf|10|dock77	39.5419	-10.291	-1.87879	-58.0625	-8.12654	4.90635	10	19	27	49	7	61	77	0	0	0	1	0	0	1	0	0	0	7	0	0	1.16667
822	Vesnarinone|dock|sdf|10|dock63	41.4333	-9.97931	-1.76291	-47.69	-8.0819	2.87954	10	39	59	53	55	62	26	0	0	0	0	0	0	0	0	0	0	0	0	0	0
823	Vesnarinone|dock|sdf|10|dock69	41.4014	-10.444	-2.12303	-49.618	-8.07687	3.05551	10	38	19	28	46	63	28	0	0	0	0	0	0	0	0	0	0	0	0	0	0
839	Vesnarinone|dock|sdf|10|dock34	39.7689	-9.24852	-0.839273	-31.5764	-8.06328	5.19709	10	22	79	84	98	64	82	0	0	0	0	0	0	0	0	0	0	0	0	0	0
832	Vesnarinone|dock|sdf|10|dock68	40.4411	-10.586	-1.96235	-50.7531	-8.05147	3.13377	10	29	4	39	40	65	30	0	1	0	0	0	0	1	0	4	0	0	0	0	0.666667
778	Vesnarinone|dock|sdf|10|dock89	43.9937	-10.1416	0.98833	-41.4491	-8.03472	6.85518	10	83	41	98	81	66	94	0	0	0	0	0	0	0	0	0	0	0	0	0	0
798	Vesnarinone|dock|sdf|10|dock80	42.181	-10.4547	-1.54939	-50.7453	-8.02873	3.53692	10	63	18	72	41	67	36	0	0	0	0	0	0	0	0	0	0	0	0	0	0
773	Vesnarinone|dock|sdf|10|dock51	45.0789	-10.1887	0.720477	-42.5601	-7.98392	6.36223	10	88	38	95	76	68	90	0	0	0	0	0	0	0	0	0	0	0	0	0	0
787	Vesnarinone|dock|sdf|10|dock100	42.7778	-10.2903	-0.443881	-48.5953	-7.94028	6.70474	10	74	28	88	52	69	93	0	0	0	0	0	0	0	0	0	0	0	0	0	0
830	Vesnarinone|dock|sdf|10|dock37	40.6494	-9.6903	-0.355011	-41.9673	-7.83748	5.12941	10	31	69	90	78	70	79	0	0	0	0	0	0	0	0	0	0	0	0	0	0
860	Vesnarinone|dock|sdf|10|dock19	37.0192	-9.94759	-2.60422	-53.7725	-7.82035	3.53863	10	1	63	8	20	71	37	1	0	1	0	0	0	2	1	0	8	0	0	0	1.5
793	Vesnarinone|dock|sdf|10|dock7	42.3907	-9.97697	-1.91908	-45.5482	-7.80826	2.36401	10	68	60	44	67	72	21	0	0	0	0	0	0	0	0	0	0	0	0	0	0
808	Vesnarinone|dock|sdf|10|dock15	41.8649	-10.0418	-2.03664	-50.6695	-7.79807	4.45709	10	53	54	34	42	73	65	0	0	0	0	0	0	0	0	0	0	0	0	0	0
826	Vesnarinone|dock|sdf|10|dock83	40.9893	-9.96142	-1.99613	-46.0772	-7.77872	4.54734	10	35	61	37	64	74	67	0	0	0	0	0	0	0	0	0	0	0	0	0	0
789	Vesnarinone|dock|sdf|10|dock12	42.7015	-10.0878	-1.8563	-52.2278	-7.77852	4.66388	10	72	50	51	29	75	70	0	0	0	0	0	0	0	0	0	0	0	0	0	0
828	Vesnarinone|dock|sdf|10|dock75	40.96	-9.95169	2.86589	-36.1049	-7.74658	10.9935	10	33	62	100	96	76	100	0	0	0	0	0	0	0	0	0	0	0	0	0	0
799	Vesnarinone|dock|sdf|10|dock23	42.1359	-10.1149	-1.52081	-47.2941	-7.73964	3.18781	10	62	44	75	57	77	32	0	0	0	0	0	0	0	0	0	0	0	0	0	0
815	Vesnarinone|dock|sdf|10|dock91	41.7182	-10.1963	-1.92396	-48.7276	-7.71395	3.56262	10	46	37	43	50	78	38	0	0	0	0	0	0	0	0	0	0	0	0	0	0
802	Vesnarinone|dock|sdf|10|dock38	42.0066	-10.0992	-1.53673	-46.5859	-7.69584	2.63088	10	59	48	73	59	79	22	0	0	0	0	0	0	0	0	0	0	0	0	0	0
795	Vesnarinone|dock|sdf|10|dock84	42.2602	-10.1875	-1.71956	-51.9976	-7.66397	4.55581	10	66	39	61	31	80	68	0	0	0	0	0	0	0	0	0	0	0	0	0	0
791	Vesnarinone|dock|sdf|10|dock21	42.521	-10.3207	-1.90624	-51.3216	-7.64427	3.70814	10	70	22	46	38	81	41	0	0	0	0	0	0	0	0	0	0	0	0	0	0
834	Vesnarinone|dock|sdf|10|dock57	40.1479	-9.9224	-1.7771	-60.9155	-7.60265	4.23947	10	27	64	52	3	82	56	0	0	0	1	0	0	1	0	0	0	3	0	0	0.5
847	Vesnarinone|dock|sdf|10|dock31	39.0582	-9.13166	-1.57498	-52.4332	-7.5833	4.41232	10	14	80	70	26	83	62	0	0	0	0	0	0	0	0	0	0	0	0	0	0
775	Vesnarinone|dock|sdf|10|dock42	44.2273	-10.2369	0.762	-55.6177	-7.57948	7.0477	10	86	33	96	12	84	95	0	0	0	0	0	0	0	0	0	0	0	0	0	0
805	Vesnarinone|dock|sdf|10|dock52	41.9097	-10.2947	-1.42777	-51.9925	-7.5247	4.69291	10	56	25	78	32	85	72	0	0	0	0	0	0	0	0	0	0	0	0	0	0
796	Vesnarinone|dock|sdf|10|dock65	42.2162	-10.4651	-1.73403	-51.7178	-7.50433	3.88111	10	65	14	57	36	86	48	0	0	0	0	0	0	0	0	0	0	0	0	0	0
817	Vesnarinone|dock|sdf|10|dock26	41.6684	-10.5027	-1.99733	-50.4593	-7.50114	3.07547	10	44	10	36	44	87	29	0	1	0	0	0	0	1	0	10	0	0	0	0	1.66667
833	Vesnarinone|dock|sdf|10|dock90	40.3771	-10.2021	-2.45682	-48.7137	-7.49118	2.01971	10	28	36	14	51	88	17	0	0	0	0	0	0	0	0	0	0	0	0	0	0
819	Vesnarinone|dock|sdf|10|dock72	41.5446	-10.508	-2.04847	-49.9279	-7.41849	3.18318	10	42	9	33	45	89	31	0	1	0	0	0	0	1	0	9	0	0	0	0	1.5
825	Vesnarinone|dock|sdf|10|dock9	41.0585	-10.5627	-1.95637	-54.5521	-7.39566	3.19702	10	36	6	40	15	90	33	0	1	0	0	0	0	1	0	6	0	0	0	0	1
843	Vesnarinone|dock|sdf|10|dock1	39.5076	-10.3008	-2.1644	-58.799	-7.37033	4.06031	10	18	23	26	5	91	53	0	0	0	1	0	0	1	0	0	0	5	0	0	0.833333
800	Vesnarinone|dock|sdf|10|dock41	42.1101	-10.1238	-0.795303	-46.4482	-7.34323	5.44698	10	61	42	86	60	92	85	0	0	0	0	0	0	0	0	0	0	0	0	0	0
779	Vesnarinone|dock|sdf|10|dock25	43.8399	-9.27674	-0.00642507	-40.6878	-7.31112	4.86718	10	82	78	91	85	93	74	0	0	0	0	0	0	0	0	0	0	0	0	0	0
824	Vesnarinone|dock|sdf|10|dock73	41.0619	-10.463	0.25501	-44.2576	-7.25283	5.36218	10	37	15	93	72	94	84	0	0	0	0	0	0	0	0	0	0	0	0	0	0
854	Vesnarinone|dock|sdf|10|dock58	37.8238	-9.74621	-2.14234	-48.0101	-7.23646	2.67568	10	7	67	27	53	95	23	1	0	0	0	0	0	1	7	0	0	0	0	0	1.16667
777	Vesnarinone|dock|sdf|10|dock70	44.0693	-10.4957	-0.37638	-47.0767	-7.15878	5.45751	10	84	12	89	58	96	86	0	0	0	0	0	0	0	0	0	0	0	0	0	0
774	Vesnarinone|dock|sdf|10|dock53	44.2734	-10.4752	-0.62497	-49.3471	-7.14183	4.64911	10	87	13	87	48	97	69	0	0	0	0	0	0	0	0	0	0	0	0	0	0
768	Vesnarinone|dock|sdf|10|dock76	46.0334	-8.99593	-1.34881	-35.0806	-7.06179	1.92614	10	93	83	79	97	98	16	0	0	0	0	0	0	0	0	0	0	0	0	0	0
780	Vesnarinone|dock|sdf|10|dock86	43.5327	-10.2268	1.3396	-54.5352	-6.99849	8.05598	10	81	34	99	16	99	98	0	0	0	0	0	0	0	0	0	0	0	0	0	0
776	Vesnarinone|dock|sdf|10|dock79	44.102	-10.1596	0.854375	-41.8523	-6.97465	6.43147	10	85	40	97	79	100	91	0	0	0	0	0	0	0	0	0	0	0	0	0	0
944	BMCL_03_13_1829-1835_4|dock|sdf|11|dock18	42.3885	-7.38069	-5.2213	-58.3467	-11.1723	0.770836	11	17	92	23	82	1	34	0	0	0	0	1	0	1	0	0	0	0	1	0	0.166667
874	BMCL_03_13_1829-1835_4|dock|sdf|11|dock32	49.4512	-8.68486	-5.72062	-83.2665	-10.9202	1.49938	11	87	77	11	37	2	45	0	0	0	0	1	0	1	0	0	0	0	2	0	0.333333
881	BMCL_03_13_1829-1835_4|dock|sdf|11|dock28	49.041	-10.4127	-5.7282	-95.3344	-10.729	1.09538	11	80	30	10	5	3	39	0	0	1	1	1	0	3	0	0	10	5	3	0	3
884	BMCL_03_13_1829-1835_4|dock|sdf|11|dock20	48.8821	-11.0104	-1.76958	-73.8913	-10.6705	8.12007	11	77	3	98	63	4	94	0	1	0	0	1	0	2	0	3	0	0	4	0	1.16667
885	BMCL_03_13_1829-1835_4|dock|sdf|11|dock24	48.7511	-10.7662	-5.1166	-97.2901	-10.625	1.3252	11	76	11	25	3	5	41	0	0	0	1	1	0	2	0	0	0	3	5	0	1.33333
871	BMCL_03_13_1829-1835_4|dock|sdf|11|dock98	50.3408	-9.47933	-3.27108	-56.8267	-10.614	2.67019	11	90	70	92	86	6	66	0	0	0	0	1	0	1	0	0	0	0	6	0	1
876	BMCL_03_13_1829-1835_4|dock|sdf|11|dock1	49.3696	-10.8639	-3.88935	-87.9759	-10.6108	11.2866	11	85	8	72	23	7	98	0	1	0	0	1	0	2	0	8	0	0	7	0	2.5
877	BMCL_03_13_1829-1835_4|dock|sdf|11|dock99	49.2926	-10.4863	-4.39476	-91.034	-10.6044	2.76084	11	84	21	46	19	8	69	0	0	0	0	1	0	1	0	0	0	0	8	0	1.33333
880	BMCL_03_13_1829-1835_4|dock|sdf|11|dock59	49.0494	-9.97038	-6.51411	-82.6749	-10.5554	-1.63278	11	81	56	2	41	9	4	0	0	1	0	1	1	3	0	0	2	0	9	4	2.5
934	BMCL_03_13_1829-1835_4|dock|sdf|11|dock87	43.8924	-10.5024	-1.72695	-72.8528	-10.5168	8.12393	11	27	19	99	65	10	95	0	0	0	0	1	0	1	0	0	0	0	10	0	1.66667
949	BMCL_03_13_1829-1835_4|dock|sdf|11|dock15	41.1042	-9.93146	-5.29711	-81.7488	-10.5139	0.174428	11	12	57	20	46	11	24	0	0	0	0	0	0	0	0	0	0	0	0	0	0
869	BMCL_03_13_1829-1835_4|dock|sdf|11|dock84	51.0774	-10.1545	-5.6173	-93.3566	-10.4664	-0.890155	11	92	48	14	10	12	7	0	0	0	1	0	1	2	0	0	0	10	0	7	2.83333
872	BMCL_03_13_1829-1835_4|dock|sdf|11|dock93	50.3268	-10.3902	-5.69386	-90.0146	-10.4517	4.44374	11	89	32	12	21	13	84	0	0	0	0	0	0	0	0	0	0	0	0	0	0
896	BMCL_03_13_1829-1835_4|dock|sdf|11|dock67	47.6381	-10.9941	-3.78634	-78.4305	-10.4233	5.77849	11	65	5	80	51	14	88	0	1	0	0	0	0	1	0	5	0	0	0	0	0.833333
866	BMCL_03_13_1829-1835_4|dock|sdf|11|dock46	51.2768	-10.4178	-5.00854	-95.0979	-10.4223	0.485228	11	95	29	31	6	15	30	0	0	0	1	0	0	1	0	0	0	6	0	0	1
868	BMCL_03_13_1829-1835_4|dock|sdf|11|dock100	51.113	-10.2974	-5.74786	-94.574	-10.4216	-0.60006	11	93	40	8	7	16	11	0	0	1	1	0	0	2	0	0	8	7	0	0	2.5
862	BMCL_03_13_1829-1835_4|dock|sdf|11|dock52	53.0468	-8.18407	-6.52209	-82.3818	-10.3884	-0.855933	11	99	87	1	44	17	9	0	0	1	0	0	1	2	0	0	1	0	0	9	1.66667
943	BMCL_03_13_1829-1835_4|dock|sdf|11|dock35	42.3944	-9.9088	-4.37676	-83.3712	-10.3391	2.41333	11	18	58	49	36	18	62	0	0	0	0	0	0	0	0	0	0	0	0	0	0
915	BMCL_03_13_1829-1835_4|dock|sdf|11|dock76	45.6565	-10.3047	-4.14746	-93.0159	-10.3306	2.27889	11	46	37	60	15	19	59	0	0	0	0	0	0	0	0	0	0	0	0	0	0
907	BMCL_03_13_1829-1835_4|dock|sdf|11|dock62	46.5162	-10.2607	-4.84494	-76.2819	-10.3003	2.68029	11	54	42	36	58	20	67	0	0	0	0	0	0	0	0	0	0	0	0	0	0
959	BMCL_03_13_1829-1835_4|dock|sdf|11|dock43	37.2273	-8.51612	-3.8212	-57.5016	-10.2312	12.6131	11	2	81	77	84	21	100	1	0	0	0	0	0	1	2	0	0	0	0	0	0.333333
882	BMCL_03_13_1829-1835_4|dock|sdf|11|dock79	49.0305	-9.47713	-2.369	-54.3338	-10.18	7.32681	11	79	71	97	90	22	91	0	0	0	0	0	0	0	0	0	0	0	0	0	0
867	BMCL_03_13_1829-1835_4|dock|sdf|11|dock80	51.1512	-8.7704	-4.90687	-68.7219	-10.1521	2.40743	11	94	76	35	69	23	61	0	0	0	0	0	0	0	0	0	0	0	0	0	0
901	BMCL_03_13_1829-1835_4|dock|sdf|11|dock91	47.0565	-11.1732	-3.78585	-84.9377	-10.1327	4.40227	11	60	1	81	29	24	83	0	1	0	0	0	0	1	0	1	0	0	0	0	0.166667
870	BMCL_03_13_1829-1835_4|dock|sdf|11|dock37	50.3944	-10.2258	-3.83191	-85.2348	-10.0766	3.91847	11	91	45	75	28	25	81	0	0	0	0	0	0	0	0	0	0	0	0	0	0
895	BMCL_03_13_1829-1835_4|dock|sdf|11|dock96	47.776	-10.0415	-5.79227	-76.4161	-10.0712	-0.143198	11	66	53	7	55	26	20	0	0	1	0	0	0	1	0	0	7	0	0	0	1.16667
864	BMCL_03_13_1829-1835_4|dock|sdf|11|dock77	51.5852	-8.58979	-4.98152	-57.4782	-10.0653	2.35564	11	97	79	32	85	27	60	0	0	0	0	0	0	0	0	0	0	0	0	0	0
921	BMCL_03_13_1829-1835_4|dock|sdf|11|dock33	45.4055	-10.3047	-5.06338	-82.2257	-10.0463	-0.288652	11	40	38	28	45	28	17	0	0	0	0	0	0	0	0	0	0	0	0	0	0
909	BMCL_03_13_1829-1835_4|dock|sdf|11|dock8	46.3098	-10.4186	-4.32254	-82.3913	-10.0236	1.65688	11	52	28	53	43	29	48	0	0	0	0	0	0	0	0	0	0	0	0	0	0
906	BMCL_03_13_1829-1835_4|dock|sdf|11|dock85	46.7176	-10.2116	-3.96429	-91.1743	-10.0226	2.63977	11	55	47	67	17	30	65	0	0	0	0	0	0	0	0	0	0	0	0	0	0
948	BMCL_03_13_1829-1835_4|dock|sdf|11|dock14	41.412	-10.2248	-3.9311	-75.5122	-9.98538	1.55194	11	13	46	69	60	31	46	0	0	0	0	0	0	0	0	0	0	0	0	0	0
889	BMCL_03_13_1829-1835_4|dock|sdf|11|dock16	48.3772	-10.4841	-3.50736	-76.4036	-9.94742	5.86047	11	72	22	88	56	32	89	0	0	0	0	0	0	0	0	0	0	0	0	0	0
912	BMCL_03_13_1829-1835_4|dock|sdf|11|dock54	46.2558	-10.2462	-4.02211	-93.2438	-9.86776	2.11851	11	49	43	65	12	33	58	0	0	0	0	0	0	0	0	0	0	0	0	0	0
947	BMCL_03_13_1829-1835_4|dock|sdf|11|dock38	41.6721	-9.88252	-4.65078	-77.9828	-9.8551	1.67189	11	14	60	41	53	34	49	0	0	0	0	0	0	0	0	0	0	0	0	0	0
914	BMCL_03_13_1829-1835_4|dock|sdf|11|dock36	46.1871	-10.2653	-4.57445	-82.4216	-9.83074	1.6101	11	47	41	43	42	35	47	0	0	0	0	0	0	0	0	0	0	0	0	0	0
950	BMCL_03_13_1829-1835_4|dock|sdf|11|dock12	40.8883	-9.42132	-4.71359	-71.3586	-9.81979	5.25805	11	11	72	40	67	36	86	0	0	0	0	0	0	0	0	0	0	0	0	0	0
883	BMCL_03_13_1829-1835_4|dock|sdf|11|dock64	48.9221	-10.316	-5.98524	-90.8855	-9.8162	-0.570216	11	78	36	3	20	37	13	0	0	1	0	0	0	1	0	0	3	0	0	0	0.5
917	BMCL_03_13_1829-1835_4|dock|sdf|11|dock25	45.5949	-8.37972	-4.3672	-68.4163	-9.712	2.93829	11	44	85	51	71	38	70	0	0	0	0	0	0	0	0	0	0	0	0	0	0
955	BMCL_03_13_1829-1835_4|dock|sdf|11|dock97	38.6006	-10.1369	-3.65472	-91.0391	-9.70946	9.31497	11	6	49	84	18	39	97	1	0	0	0	0	0	1	6	0	0	0	0	0	1
878	BMCL_03_13_1829-1835_4|dock|sdf|11|dock78	49.1715	-10.4489	-5.25619	-95.4017	-9.69374	0.573747	11	83	26	22	4	40	31	0	0	0	1	0	0	1	0	0	0	4	0	0	0.666667
936	BMCL_03_13_1829-1835_4|dock|sdf|11|dock50	43.718	-10.585	-4.94346	-83.4727	-9.66208	-0.0147366	11	25	17	33	35	41	22	0	0	0	0	0	0	0	0	0	0	0	0	0	0
930	BMCL_03_13_1829-1835_4|dock|sdf|11|dock95	44.5961	-10.3974	-4.80486	-79.9033	-9.65284	6.55266	11	31	31	38	49	42	90	0	0	0	0	0	0	0	0	0	0	0	0	0	0
893	BMCL_03_13_1829-1835_4|dock|sdf|11|dock51	47.864	-10.7993	-5.64584	-94.0378	-9.61053	0.183749	11	68	10	13	8	43	25	0	1	0	1	0	0	2	0	10	0	8	0	0	3
935	BMCL_03_13_1829-1835_4|dock|sdf|11|dock74	43.8358	-10.4311	-3.85228	-84.1383	-9.60739	3.95322	11	26	27	74	31	44	82	0	0	0	0	0	0	0	0	0	0	0	0	0	0
925	BMCL_03_13_1829-1835_4|dock|sdf|11|dock65	44.836	-10.6434	-1.30187	-75.1246	-9.58393	11.6265	11	36	14	100	61	45	99	0	0	0	0	0	0	0	0	0	0	0	0	0	0
898	BMCL_03_13_1829-1835_4|dock|sdf|11|dock42	47.4704	-9.70063	-5.89981	-82.9103	-9.57602	-1.35598	11	63	64	4	40	46	6	0	0	1	0	0	1	2	0	0	4	0	0	6	1.66667
886	BMCL_03_13_1829-1835_4|dock|sdf|11|dock21	48.6431	-8.93657	-3.79806	-64.1417	-9.54272	0.386399	11	75	74	79	74	47	27	0	0	0	0	0	0	0	0	0	0	0	0	0	0
875	BMCL_03_13_1829-1835_4|dock|sdf|11|dock23	49.3794	-10.8783	-5.05969	-93.239	-9.52471	1.00954	11	86	7	29	13	48	38	0	1	0	0	0	0	1	0	7	0	0	0	0	1.16667
888	BMCL_03_13_1829-1835_4|dock|sdf|11|dock92	48.413	-10.4542	-5.28683	-87.6568	-9.50854	0.0860783	11	73	25	21	24	49	23	0	0	0	0	0	0	0	0	0	0	0	0	0	0
932	BMCL_03_13_1829-1835_4|dock|sdf|11|dock41	44.159	-10.7325	-5.11403	-85.9621	-9.50113	1.34337	11	29	13	26	26	50	42	0	0	0	0	0	0	0	0	0	0	0	0	0	0
926	BMCL_03_13_1829-1835_4|dock|sdf|11|dock81	44.7854	-10.0592	-4.26152	-98.3508	-9.49851	3.14206	11	35	52	56	2	51	75	0	0	0	1	0	0	1	0	0	0	2	0	0	0.333333
887	BMCL_03_13_1829-1835_4|dock|sdf|11|dock5	48.5621	-10.4943	-5.74133	-91.778	-9.49707	-0.331932	11	74	20	9	16	52	15	0	0	1	0	0	0	1	0	0	9	0	0	0	1.5
892	BMCL_03_13_1829-1835_4|dock|sdf|11|dock31	48.1144	-8.13186	-5.84977	-66.7188	-9.49426	-0.4245	11	69	88	6	72	53	14	0	0	1	0	0	0	1	0	0	6	0	0	0	1
923	BMCL_03_13_1829-1835_4|dock|sdf|11|dock39	45.3985	-10.9264	-5.08173	-86.1518	-9.44924	0.296809	11	38	6	27	25	54	26	0	1	0	0	0	0	1	0	6	0	0	0	0	1
908	BMCL_03_13_1829-1835_4|dock|sdf|11|dock58	46.326	-10.3033	-4.38004	-78.0441	-9.43322	1.81388	11	53	39	48	52	55	50	0	0	0	0	0	0	0	0	0	0	0	0	0	0
902	BMCL_03_13_1829-1835_4|dock|sdf|11|dock30	46.9473	-8.5102	-3.80767	-54.8523	-9.42914	2.09192	11	59	82	78	89	56	55	0	0	0	0	0	0	0	0	0	0	0	0	0	0
890	BMCL_03_13_1829-1835_4|dock|sdf|11|dock22	48.3587	-10.6419	-4.28414	-83.6481	-9.42605	1.40996	11	71	15	55	33	57	43	0	0	0	0	0	0	0	0	0	0	0	0	0	0
865	BMCL_03_13_1829-1835_4|dock|sdf|11|dock82	51.4227	-10.3522	-5.53331	-98.9497	-9.39011	-0.126281	11	96	34	16	1	58	21	0	0	0	1	0	0	1	0	0	0	1	0	0	0.166667
873	BMCL_03_13_1829-1835_4|dock|sdf|11|dock71	49.6146	-9.80096	-4.64024	-73.2823	-9.36335	1.00592	11	88	62	42	64	59	37	0	0	0	0	0	0	0	0	0	0	0	0	0	0
904	BMCL_03_13_1829-1835_4|dock|sdf|11|dock83	46.8342	-8.12747	-3.89216	-50.1719	-9.3491	2.10214	11	57	89	71	93	60	57	0	0	0	0	0	0	0	0	0	0	0	0	0	0
929	BMCL_03_13_1829-1835_4|dock|sdf|11|dock70	44.6788	-10.6269	-3.24593	-84.4669	-9.31283	9.03243	11	32	16	93	30	61	96	0	0	0	0	0	0	0	0	0	0	0	0	0	0
905	BMCL_03_13_1829-1835_4|dock|sdf|11|dock53	46.7531	-9.49261	-3.72304	-74.1447	-9.29224	2.48435	11	56	69	83	62	62	64	0	0	0	0	0	0	0	0	0	0	0	0	0	0
924	BMCL_03_13_1829-1835_4|dock|sdf|11|dock55	45.0153	-8.48064	-3.56693	-52.134	-9.28634	2.46754	11	37	84	86	91	63	63	0	0	0	0	0	0	0	0	0	0	0	0	0	0
911	BMCL_03_13_1829-1835_4|dock|sdf|11|dock29	46.2657	-10.47	-3.40574	-93.3591	-9.27724	3.53299	11	50	23	90	9	64	78	0	0	0	1	0	0	1	0	0	0	9	0	0	1.5
920	BMCL_03_13_1829-1835_4|dock|sdf|11|dock90	45.4139	-10.561	-3.82336	-83.8118	-9.22621	3.00247	11	41	18	76	32	65	72	0	0	0	0	0	0	0	0	0	0	0	0	0	0
937	BMCL_03_13_1829-1835_4|dock|sdf|11|dock7	43.5811	-9.65449	-5.41293	-79.5318	-9.19499	-0.597481	11	24	66	18	50	66	12	0	0	0	0	0	0	0	0	0	0	0	0	0	0
910	BMCL_03_13_1829-1835_4|dock|sdf|11|dock88	46.3017	-10.082	-5.02655	-83.6347	-9.18839	-0.147547	11	51	50	30	34	67	19	0	0	0	0	0	0	0	0	0	0	0	0	0	0
879	BMCL_03_13_1829-1835_4|dock|sdf|11|dock19	49.1425	-8.78082	-3.57936	-58.9712	-9.1797	0.675154	11	82	75	85	79	68	32	0	0	0	0	0	0	0	0	0	0	0	0	0	0
894	BMCL_03_13_1829-1835_4|dock|sdf|11|dock60	47.8601	-9.6773	-4.37261	-80.886	-9.16045	1.18695	11	67	65	50	48	69	40	0	0	0	0	0	0	0	0	0	0	0	0	0	0
945	BMCL_03_13_1829-1835_4|dock|sdf|11|dock61	42.1541	-8.49485	-3.98291	-59.4257	-9.15166	1.44879	11	16	83	66	78	70	44	0	0	0	0	0	0	0	0	0	0	0	0	0	0
922	BMCL_03_13_1829-1835_4|dock|sdf|11|dock17	45.4021	-9.83622	-4.33403	-72.1837	-9.13229	2.09367	11	39	61	52	66	71	56	0	0	0	0	0	0	0	0	0	0	0	0	0	0
951	BMCL_03_13_1829-1835_4|dock|sdf|11|dock72	40.5865	-11.003	-4.77576	-83.1975	-9.1322	7.90058	11	10	4	39	39	72	93	1	1	0	0	0	0	2	10	4	0	0	0	0	2.33333
919	BMCL_03_13_1829-1835_4|dock|sdf|11|dock73	45.4396	-11.0961	-4.81841	-83.2233	-9.12714	0.977529	11	42	2	37	38	73	36	0	1	0	0	0	0	1	0	2	0	0	0	0	0.333333
903	BMCL_03_13_1829-1835_4|dock|sdf|11|dock2	46.9373	-10.3838	-4.38252	-76.3322	-9.10841	-0.182752	11	58	33	47	57	74	18	0	0	0	0	0	0	0	0	0	0	0	0	0	0
913	BMCL_03_13_1829-1835_4|dock|sdf|11|dock49	46.2352	-10.7529	-3.46107	-85.6648	-9.09617	3.33237	11	48	12	89	27	75	76	0	0	0	0	0	0	0	0	0	0	0	0	0	0
960	BMCL_03_13_1829-1835_4|dock|sdf|11|dock48	36.1032	-9.50727	-3.09468	-70.304	-9.08952	2.74531	11	1	68	94	68	76	68	1	0	0	0	0	0	1	1	0	0	0	0	0	0.166667
954	BMCL_03_13_1829-1835_4|dock|sdf|11|dock44	39.0647	-8.28044	-4.30967	-58.4003	-9.0557	1.92202	11	7	86	54	81	77	54	1	0	0	0	0	0	1	7	0	0	0	0	0	1.16667
918	BMCL_03_13_1829-1835_4|dock|sdf|11|dock45	45.5521	-4.78934	-5.46476	-64.0977	-9.03459	-0.86262	11	43	93	17	75	78	8	0	0	0	0	0	1	1	0	0	0	0	0	8	1.33333
900	BMCL_03_13_1829-1835_4|dock|sdf|11|dock69	47.1289	-10.4674	-4.14232	-81.3499	-9.0295	1.87707	11	61	24	62	47	79	52	0	0	0	0	0	0	0	0	0	0	0	0	0	0
941	BMCL_03_13_1829-1835_4|dock|sdf|11|dock34	42.721	-7.98123	-5.86306	-44.0672	-9.02485	-0.294625	11	20	90	5	96	80	16	0	0	1	0	0	0	1	0	0	5	0	0	0	0.833333
953	BMCL_03_13_1829-1835_4|dock|sdf|11|dock26	39.0998	-4.44664	-3.37358	-48.2894	-9.01646	0.691813	11	8	95	91	95	81	33	1	0	0	0	0	0	1	8	0	0	0	0	0	1.33333
861	BMCL_03_13_1829-1835_4|dock|sdf|11|dock47	53.0599	-8.58287	-5.32333	-59.9635	-9.00491	1.87996	11	100	80	19	77	82	53	0	0	0	0	0	0	0	0	0	0	0	0	0	0
927	BMCL_03_13_1829-1835_4|dock|sdf|11|dock89	44.7605	-9.98058	-4.23329	-68.6005	-8.92756	0.417982	11	34	55	57	70	83	29	0	0	0	0	0	0	0	0	0	0	0	0	0	0
928	BMCL_03_13_1829-1835_4|dock|sdf|11|dock57	44.7554	-10.8161	-2.71858	-88.0774	-8.87733	5.24151	11	33	9	96	22	84	85	0	1	0	0	0	0	1	0	9	0	0	0	0	1.5
939	BMCL_03_13_1829-1835_4|dock|sdf|11|dock68	42.8246	-10.081	-3.74317	-93.171	-8.77375	3.53433	11	22	51	82	14	85	79	0	0	0	0	0	0	0	0	0	0	0	0	0	0
863	BMCL_03_13_1829-1835_4|dock|sdf|11|dock27	52.2452	-8.68078	-4.91799	-58.8148	-8.75509	3.34561	11	98	78	34	80	86	77	0	0	0	0	0	0	0	0	0	0	0	0	0	0
933	BMCL_03_13_1829-1835_4|dock|sdf|11|dock4	44.0718	-4.71634	-4.14341	-49.6003	-8.7247	0.968374	11	28	94	61	94	87	35	0	0	0	0	0	0	0	0	0	0	0	0	0	0
931	BMCL_03_13_1829-1835_4|dock|sdf|11|dock10	44.4871	-9.63878	-4.20539	-65.9362	-8.57466	1.85274	11	30	67	59	73	88	51	0	0	0	0	0	0	0	0	0	0	0	0	0	0
938	BMCL_03_13_1829-1835_4|dock|sdf|11|dock63	43.1221	-10.0296	-4.12452	-93.2778	-8.57068	3.12252	11	23	54	63	11	89	74	0	0	0	0	0	0	0	0	0	0	0	0	0	0
952	BMCL_03_13_1829-1835_4|dock|sdf|11|dock94	39.9267	-3.18459	-5.54508	-37.7591	-8.55915	-2.41638	11	9	99	15	98	90	2	1	0	0	0	0	1	2	9	0	0	0	0	2	1.83333
940	BMCL_03_13_1829-1835_4|dock|sdf|11|dock86	42.7381	-9.89862	-3.86444	-55.4782	-8.43318	3.09023	11	21	59	73	88	91	73	0	0	0	0	0	0	0	0	0	0	0	0	0	0
891	BMCL_03_13_1829-1835_4|dock|sdf|11|dock56	48.2913	-10.3293	-3.9485	-75.7975	-8.4237	3.76783	11	70	35	68	59	92	80	0	0	0	0	0	0	0	0	0	0	0	0	0	0
897	BMCL_03_13_1829-1835_4|dock|sdf|11|dock6	47.4739	-9.13842	-4.2084	-62.2699	-8.23152	0.410017	11	64	73	58	76	93	28	0	0	0	0	0	0	0	0	0	0	0	0	0	0
916	BMCL_03_13_1829-1835_4|dock|sdf|11|dock40	45.6497	-10.2397	-3.05719	-77.0855	-8.2169	7.4666	11	45	44	95	54	94	92	0	0	0	0	0	0	0	0	0	0	0	0	0	0
942	BMCL_03_13_1829-1835_4|dock|sdf|11|dock11	42.7102	-9.74201	-4.10118	-58.2329	-7.90063	2.96364	11	19	63	64	83	95	71	0	0	0	0	0	0	0	0	0	0	0	0	0	0
899	BMCL_03_13_1829-1835_4|dock|sdf|11|dock9	47.1711	-7.82787	-3.89917	-56.0674	-7.89156	5.55796	11	62	91	70	87	96	87	0	0	0	0	0	0	0	0	0	0	0	0	0	0
946	BMCL_03_13_1829-1835_4|dock|sdf|11|dock75	41.7695	-3.65847	-3.53269	-42.0802	-7.60699	-0.637351	11	15	97	87	97	97	10	0	0	0	0	0	1	1	0	0	0	0	0	10	1.66667
958	BMCL_03_13_1829-1835_4|dock|sdf|11|dock13	37.6989	-3.09344	-5.20902	-30.3806	-7.52363	-1.85869	11	3	100	24	100	98	3	1	0	0	0	0	1	2	3	0	0	0	0	3	1
957	BMCL_03_13_1829-1835_4|dock|sdf|11|dock66	38.1958	-3.28578	-4.56372	-32.1919	-7.39679	-1.43628	11	4	98	44	99	99	5	1	0	0	0	0	1	2	4	0	0	0	0	5	1.5
956	BMCL_03_13_1829-1835_4|dock|sdf|11|dock3	38.5547	-3.87591	-4.42291	-52.1153	-6.77993	-4.17059	11	5	96	45	92	100	1	1	0	0	0	0	1	2	5	0	0	0	0	1	1
965	Risperidone|dock|sdf|12|dock77	46.4823	-9.95105	-3.16295	-51.5827	-10.0227	2.39247	12	96	4	67	92	1	98	0	1	0	0	1	0	2	0	4	0	0	1	0	0.833333
970	Risperidone|dock|sdf|12|dock99	45.3786	-10.0811	-2.90498	-69.6665	-9.83655	2.80448	12	91	3	70	21	2	99	0	1	0	0	1	0	2	0	3	0	0	2	0	0.833333
1008	Risperidone|dock|sdf|12|dock24	43.3589	-5.44349	-4.75688	-58.5868	-9.80011	-2.20787	12	53	81	26	72	3	48	0	0	0	0	1	0	1	0	0	0	0	3	0	0.5
964	Risperidone|dock|sdf|12|dock55	46.4925	-5.52128	-2.58101	-63.0911	-9.71273	-0.426281	12	97	78	81	57	4	77	0	0	0	0	1	0	1	0	0	0	0	4	0	0.666667
961	Risperidone|dock|sdf|12|dock28	47.4927	-10.37	-3.41524	-64.112	-9.66788	0.911664	12	100	1	62	54	5	90	0	1	0	0	1	0	2	0	1	0	0	5	0	1
963	Risperidone|dock|sdf|12|dock15	46.6997	-5.37559	-1.45639	-57.9113	-9.61738	1.30423	12	98	87	100	79	6	95	0	0	0	0	1	0	1	0	0	0	0	6	0	1
967	Risperidone|dock|sdf|12|dock64	45.926	-10.2821	-3.50143	-61.6004	-9.61414	0.546869	12	94	2	57	65	7	88	0	1	0	0	1	0	2	0	2	0	0	7	0	1.5
985	Risperidone|dock|sdf|12|dock90	44.1082	-5.66852	-4.71807	-70.3788	-9.60541	-2.8478	12	76	73	31	17	8	30	0	0	0	0	1	0	1	0	0	0	0	8	0	1.33333
974	Risperidone|dock|sdf|12|dock53	44.9188	-5.4138	-1.90089	-58.1783	-9.55958	0.113723	12	87	85	96	77	9	84	0	0	0	0	1	0	1	0	0	0	0	9	0	1.5
997	Risperidone|dock|sdf|12|dock40	43.8319	-5.99393	-2.50654	-57.9159	-9.27975	0.132414	12	64	41	82	78	10	85	0	0	0	0	1	0	1	0	0	0	0	10	0	1.66667
1033	Risperidone|dock|sdf|12|dock29	42.5784	-5.41628	-4.98731	-67.0804	-9.19586	-3.10712	12	28	84	15	40	11	20	0	0	0	0	0	0	0	0	0	0	0	0	0	0
1055	Risperidone|dock|sdf|12|dock70	41.226	-6.35883	-5.82362	-69.5457	-9.17144	-3.75114	12	6	18	1	23	12	4	1	0	1	0	0	1	3	6	0	1	0	0	4	1.83333
969	Risperidone|dock|sdf|12|dock67	45.6254	-5.97844	-3.4775	-64.6137	-9.15841	-2.57373	12	92	42	60	53	13	40	0	0	0	0	0	0	0	0	0	0	0	0	0	0
996	Risperidone|dock|sdf|12|dock25	43.8323	-6.05549	-3.85857	-71.3502	-9.13031	-2.20819	12	65	35	50	14	14	47	0	0	0	0	0	0	0	0	0	0	0	0	0	0
1056	Risperidone|dock|sdf|12|dock81	40.7585	-6.02294	-3.68794	-59.4054	-9.11219	-0.404665	12	5	39	53	70	15	78	1	0	0	0	0	0	1	5	0	0	0	0	0	0.833333
1042	Risperidone|dock|sdf|12|dock98	42.4102	-5.68858	-5.0975	-74.6497	-9.08495	-3.01937	12	19	71	9	5	16	24	0	0	1	1	0	0	2	0	0	9	5	0	0	2.33333
1012	Risperidone|dock|sdf|12|dock44	43.1542	-5.32817	-3.46023	-69.1677	-9.05487	-2.11548	12	49	90	61	26	17	49	0	0	0	0	0	0	0	0	0	0	0	0	0	0
1010	Risperidone|dock|sdf|12|dock11	43.2738	-6.07851	-4.28919	-68.7004	-9.04902	-1.31274	12	51	32	41	29	18	61	0	0	0	0	0	0	0	0	0	0	0	0	0	0
977	Risperidone|dock|sdf|12|dock85	44.677	-5.55039	-4.96627	-51.0129	-9.04146	-3.32291	12	84	77	18	94	19	13	0	0	0	0	0	0	0	0	0	0	0	0	0	0
1015	Risperidone|dock|sdf|12|dock3	43.0736	-6.32305	-3.48414	-68.0546	-9.01246	-1.96405	12	46	19	59	33	20	52	0	0	0	0	0	0	0	0	0	0	0	0	0	0
984	Risperidone|dock|sdf|12|dock80	44.2392	-9.94747	-2.15108	-67.747	-8.95409	4.03237	12	77	5	91	35	21	100	0	1	0	0	0	0	1	0	5	0	0	0	0	0.833333
987	Risperidone|dock|sdf|12|dock49	44.0542	-5.91383	-3.38423	-68.4867	-8.92995	-1.28788	12	74	48	64	31	22	62	0	0	0	0	0	0	0	0	0	0	0	0	0	0
1020	Risperidone|dock|sdf|12|dock2	42.8984	-5.36993	-4.55174	-36.9594	-8.91242	-4.36229	12	41	88	38	99	23	1	0	0	0	0	0	1	1	0	0	0	0	0	1	0.166667
1028	Risperidone|dock|sdf|12|dock66	42.6662	-6.52822	-4.0346	-72.8108	-8.89474	-2.84691	12	33	13	45	11	24	31	0	0	0	0	0	0	0	0	0	0	0	0	0	0
973	Risperidone|dock|sdf|12|dock26	44.94	-4.23399	-2.2792	-19.6745	-8.88484	-1.96316	12	88	100	89	100	25	53	0	0	0	0	0	0	0	0	0	0	0	0	0	0
1043	Risperidone|dock|sdf|12|dock73	42.3963	-5.91137	-4.57022	-73.8561	-8.83329	-2.37331	12	18	49	37	9	26	44	0	0	0	1	0	0	1	0	0	0	9	0	0	1.5
1032	Risperidone|dock|sdf|12|dock54	42.5867	-5.60967	-4.74078	-67.8801	-8.82803	-2.71127	12	29	75	29	34	27	36	0	0	0	0	0	0	0	0	0	0	0	0	0	0
962	Risperidone|dock|sdf|12|dock72	47.1267	-5.44017	-2.3649	-59.9195	-8.80907	0.251388	12	99	82	88	69	28	86	0	0	0	0	0	0	0	0	0	0	0	0	0	0
1048	Risperidone|dock|sdf|12|dock50	41.968	-6.95089	-5.42013	-80.7421	-8.79136	-2.97628	12	13	7	2	1	29	27	0	1	1	1	0	0	3	0	7	2	1	0	0	1.66667
1026	Risperidone|dock|sdf|12|dock69	42.7072	-4.72152	-4.99558	-65.7312	-8.7597	-2.49425	12	35	99	14	49	30	42	0	0	0	0	0	0	0	0	0	0	0	0	0	0
998	Risperidone|dock|sdf|12|dock51	43.8011	-5.83279	-5.18739	-53.9807	-8.75943	-3.83663	12	63	53	5	85	31	3	0	0	1	0	0	1	2	0	0	5	0	0	3	1.33333
991	Risperidone|dock|sdf|12|dock30	43.94	-5.58288	-4.59624	-52.0748	-8.74335	-3.3435	12	70	76	35	90	32	11	0	0	0	0	0	0	0	0	0	0	0	0	0	0
989	Risperidone|dock|sdf|12|dock22	43.959	-5.08189	-1.72367	-53.3559	-8.73884	0.0467072	12	72	95	98	88	33	82	0	0	0	0	0	0	0	0	0	0	0	0	0	0
1023	Risperidone|dock|sdf|12|dock94	42.7577	-5.00116	-5.17191	-69.4045	-8.72801	-3.436	12	38	96	6	25	34	9	0	0	1	0	0	1	2	0	0	6	0	0	9	2.5
966	Risperidone|dock|sdf|12|dock32	46.098	-5.74873	-3.93103	-61.0227	-8.6946	-2.9842	12	95	65	48	66	35	26	0	0	0	0	0	0	0	0	0	0	0	0	0	0
990	Risperidone|dock|sdf|12|dock97	43.9578	-6.08109	-2.99135	-62.3619	-8.67649	-1.34145	12	71	31	69	60	36	59	0	0	0	0	0	0	0	0	0	0	0	0	0	0
1018	Risperidone|dock|sdf|12|dock1	42.9519	-5.85356	-2.66064	-67.6354	-8.56345	-1.20055	12	43	51	78	36	37	63	0	0	0	0	0	0	0	0	0	0	0	0	0	0
1031	Risperidone|dock|sdf|12|dock68	42.6046	-5.94491	-4.69	-71.7927	-8.53853	-3.093	12	30	44	32	13	38	21	0	0	0	0	0	0	0	0	0	0	0	0	0	0
999	Risperidone|dock|sdf|12|dock96	43.7836	-5.70302	-4.98395	-53.7494	-8.53717	-3.38903	12	62	69	16	86	39	10	0	0	0	0	0	1	1	0	0	0	0	0	10	1.66667
1009	Risperidone|dock|sdf|12|dock21	43.3067	-6.14355	-3.56175	-65.8963	-8.52272	-1.59609	12	52	28	55	48	40	55	0	0	0	0	0	0	0	0	0	0	0	0	0	0
1058	Risperidone|dock|sdf|12|dock76	40.4445	-5.84123	-4.5435	-69.836	-8.50929	-2.55906	12	3	52	39	20	41	41	1	0	0	0	0	0	1	3	0	0	0	0	0	0.5
1044	Risperidone|dock|sdf|12|dock13	42.3792	-4.98905	-3.24137	-50.0381	-8.49757	-0.581339	12	17	97	66	97	42	73	0	0	0	0	0	0	0	0	0	0	0	0	0	0
1006	Risperidone|dock|sdf|12|dock65	43.3876	-6.19113	-2.70399	-66.4946	-8.49018	-1.35789	12	55	25	75	43	43	57	0	0	0	0	0	0	0	0	0	0	0	0	0	0
1029	Risperidone|dock|sdf|12|dock75	42.6604	-6.10047	-2.6802	-63.6448	-8.44906	0.981028	12	32	29	77	56	44	91	0	0	0	0	0	0	0	0	0	0	0	0	0	0
1001	Risperidone|dock|sdf|12|dock41	43.6785	-5.63083	-5.00623	-52.102	-8.44532	-3.58206	12	60	74	12	89	45	5	0	0	0	0	0	1	1	0	0	0	0	0	5	0.833333
1034	Risperidone|dock|sdf|12|dock35	42.5302	-5.96772	-4.64441	-72.1499	-8.44397	-2.77971	12	27	43	34	12	46	35	0	0	0	0	0	0	0	0	0	0	0	0	0	0
995	Risperidone|dock|sdf|12|dock36	43.8425	-6.41236	-2.02836	-66.4871	-8.39777	1.57137	12	66	14	93	44	47	96	0	0	0	0	0	0	0	0	0	0	0	0	0	0
1017	Risperidone|dock|sdf|12|dock14	42.9879	-6.22707	-2.01708	-61.744	-8.39674	1.68404	12	44	24	94	63	48	97	0	0	0	0	0	0	0	0	0	0	0	0	0	0
981	Risperidone|dock|sdf|12|dock45	44.4334	-5.24593	-4.7879	-48.5951	-8.35796	-2.62726	12	80	92	21	98	49	37	0	0	0	0	0	0	0	0	0	0	0	0	0	0
972	Risperidone|dock|sdf|12|dock58	45.0186	-5.80159	-2.07981	-58.5134	-8.34901	0.286032	12	89	56	92	73	50	87	0	0	0	0	0	0	0	0	0	0	0	0	0	0
1019	Risperidone|dock|sdf|12|dock62	42.9442	-5.70618	-4.74155	-74.124	-8.3465	-2.91404	12	42	68	28	7	51	29	0	0	0	1	0	0	1	0	0	0	7	0	0	1.16667
1049	Risperidone|dock|sdf|12|dock57	41.8202	-5.7599	-4.76642	-68.752	-8.33902	-3.2846	12	12	62	25	28	52	15	0	0	0	0	0	0	0	0	0	0	0	0	0	0
1057	Risperidone|dock|sdf|12|dock16	40.6901	-7.14007	-5.21044	-78.9655	-8.33452	-2.34549	12	4	6	4	2	53	45	1	1	1	1	0	0	4	4	6	4	2	0	0	2.66667
983	Risperidone|dock|sdf|12|dock18	44.4148	-5.74524	-2.48395	-62.9329	-8.33086	-0.100381	12	78	66	84	59	54	81	0	0	0	0	0	0	0	0	0	0	0	0	0	0
978	Risperidone|dock|sdf|12|dock47	44.663	-5.49504	-4.76844	-51.1015	-8.32421	-2.98911	12	83	79	24	93	55	25	0	0	0	0	0	0	0	0	0	0	0	0	0	0
979	Risperidone|dock|sdf|12|dock93	44.597	-5.75551	-2.01423	-59.2652	-8.31174	-0.321821	12	82	64	95	71	56	79	0	0	0	0	0	0	0	0	0	0	0	0	0	0
1027	Risperidone|dock|sdf|12|dock43	42.69	-6.31823	-3.96024	-68.2336	-8.29193	-1.62423	12	34	20	47	32	57	54	0	0	0	0	0	0	0	0	0	0	0	0	0	0
1041	Risperidone|dock|sdf|12|dock95	42.4186	-5.76601	-4.93198	-70.2858	-8.27441	-3.56057	12	20	60	19	18	58	6	0	0	0	0	0	1	1	0	0	0	0	0	6	1
1045	Risperidone|dock|sdf|12|dock6	42.3537	-5.11892	-4.57267	-50.2481	-8.27125	-2.77979	12	16	93	36	96	59	34	0	0	0	0	0	0	0	0	0	0	0	0	0	0
1047	Risperidone|dock|sdf|12|dock17	42.1437	-6.9172	-5.40558	-75.9032	-8.2376	-3.0893	12	14	8	3	3	60	22	0	1	1	1	0	0	3	0	8	3	3	0	0	2.33333
982	Risperidone|dock|sdf|12|dock23	44.4252	-6.05024	-4.18806	-66.1193	-8.23706	-0.798544	12	79	38	43	46	61	67	0	0	0	0	0	0	0	0	0	0	0	0	0	0
1002	Risperidone|dock|sdf|12|dock33	43.6727	-6.18131	-5.10816	-74.1456	-8.22951	-3.52758	12	59	26	8	6	62	7	0	0	1	1	0	1	3	0	0	8	6	0	7	3.5
993	Risperidone|dock|sdf|12|dock56	43.9057	-6.30663	-3.87008	-69.6385	-8.22472	-2.01579	12	68	21	49	22	63	51	0	0	0	0	0	0	0	0	0	0	0	0	0	0
1021	Risperidone|dock|sdf|12|dock42	42.8848	-6.66766	-2.63703	-67.0855	-8.21927	0.0539344	12	40	12	80	39	64	83	0	0	0	0	0	0	0	0	0	0	0	0	0	0
1038	Risperidone|dock|sdf|12|dock4	42.4916	-5.88926	-2.39715	-67.4628	-8.21637	-0.649564	12	23	50	87	37	65	70	0	0	0	0	0	0	0	0	0	0	0	0	0	0
1030	Risperidone|dock|sdf|12|dock74	42.6232	-5.75632	-5.00609	-70.6032	-8.21268	-2.94518	12	31	63	13	16	66	28	0	0	0	0	0	0	0	0	0	0	0	0	0	0
1005	Risperidone|dock|sdf|12|dock83	43.4159	-5.80398	-4.83531	-55.8632	-8.20963	-3.19992	12	56	55	20	82	67	17	0	0	0	0	0	0	0	0	0	0	0	0	0	0
976	Risperidone|dock|sdf|12|dock89	44.8792	-5.76703	-1.46526	-50.8715	-8.20442	1.22064	12	85	59	99	95	68	93	0	0	0	0	0	0	0	0	0	0	0	0	0	0
1004	Risperidone|dock|sdf|12|dock87	43.474	-6.05064	-3.27096	-62.9824	-8.18629	-1.34762	12	57	37	65	58	69	58	0	0	0	0	0	0	0	0	0	0	0	0	0	0
1007	Risperidone|dock|sdf|12|dock86	43.3821	-5.67683	-5.15921	-51.9441	-8.18427	-3.31881	12	54	72	7	91	70	14	0	0	1	0	0	0	1	0	0	7	0	0	0	1.16667
1024	Risperidone|dock|sdf|12|dock79	42.757	-5.81019	-4.72007	-70.7133	-8.16005	-3.11571	12	37	54	30	15	71	18	0	0	0	0	0	0	0	0	0	0	0	0	0	0
968	Risperidone|dock|sdf|12|dock61	45.8875	-6.40255	-3.49867	-65.0201	-8.13703	-2.59154	12	93	16	58	51	72	38	0	0	0	0	0	0	0	0	0	0	0	0	0	0
971	Risperidone|dock|sdf|12|dock38	45.2001	-5.68995	-1.76614	-56.1718	-8.09613	1.22195	12	90	70	97	81	73	94	0	0	0	0	0	0	0	0	0	0	0	0	0	0
1000	Risperidone|dock|sdf|12|dock5	43.762	-5.79911	-5.0842	-54.2243	-8.08708	-3.45745	12	61	57	10	83	74	8	0	0	1	0	0	1	2	0	0	10	0	0	8	3
1040	Risperidone|dock|sdf|12|dock63	42.4381	-6.07457	-4.52574	-69.9835	-8.05952	-3.11278	12	21	33	40	19	75	19	0	0	0	0	0	0	0	0	0	0	0	0	0	0
1003	Risperidone|dock|sdf|12|dock60	43.6391	-6.40834	-3.40719	-66.871	-7.97395	-2.07946	12	58	15	63	42	76	50	0	0	0	0	0	0	0	0	0	0	0	0	0	0
1053	Risperidone|dock|sdf|12|dock91	41.6344	-6.17995	-4.22887	-66.924	-7.97369	-2.4532	12	8	27	42	41	77	43	1	0	0	0	0	0	1	8	0	0	0	0	0	1.33333
1051	Risperidone|dock|sdf|12|dock20	41.6896	-5.93456	-5.01672	-60.1896	-7.96579	-3.853	12	10	46	11	68	78	2	1	0	0	0	0	1	2	10	0	0	0	0	2	2
1016	Risperidone|dock|sdf|12|dock88	43.0322	-5.99617	-4.78593	-58.4295	-7.93542	-3.3403	12	45	40	22	76	79	12	0	0	0	0	0	0	0	0	0	0	0	0	0	0
992	Risperidone|dock|sdf|12|dock48	43.918	-5.94466	-2.45898	-56.5418	-7.92	-0.609041	12	69	45	86	80	80	72	0	0	0	0	0	0	0	0	0	0	0	0	0	0
1050	Risperidone|dock|sdf|12|dock100	41.7749	-5.74238	-4.15355	-58.4983	-7.91238	-1.3256	12	11	67	44	74	81	60	0	0	0	0	0	0	0	0	0	0	0	0	0	0
1037	Risperidone|dock|sdf|12|dock37	42.5028	-6.38073	-3.69639	-73.1867	-7.89793	-2.58805	12	24	17	52	10	82	39	0	0	0	1	0	0	1	0	0	0	10	0	0	1.66667
975	Risperidone|dock|sdf|12|dock27	44.9099	-5.77826	-2.77296	-64.9951	-7.87807	-0.614293	12	86	58	73	52	83	71	0	0	0	0	0	0	0	0	0	0	0	0	0	0
986	Risperidone|dock|sdf|12|dock92	44.0919	-5.43542	-3.75561	-54.1328	-7.85375	-1.11747	12	75	83	51	84	84	65	0	0	0	0	0	0	0	0	0	0	0	0	0	0
988	Risperidone|dock|sdf|12|dock82	44.0333	-5.34401	-3.50458	-53.3566	-7.81177	-0.577071	12	73	89	56	87	85	74	0	0	0	0	0	0	0	0	0	0	0	0	0	0
1035	Risperidone|dock|sdf|12|dock34	42.5189	-5.49291	-4.77294	-68.6367	-7.80433	-3.21449	12	26	80	23	30	86	16	0	0	0	0	0	0	0	0	0	0	0	0	0	0
1052	Risperidone|dock|sdf|12|dock8	41.6634	-6.09909	-3.98351	-61.0223	-7.78759	-1.50104	12	9	30	46	67	87	56	1	0	0	0	0	0	1	9	0	0	0	0	0	1.5
1036	Risperidone|dock|sdf|12|dock12	42.5159	-5.39928	-4.74844	-66.0136	-7.78075	-2.83266	12	25	86	27	47	88	32	0	0	0	0	0	0	0	0	0	0	0	0	0	0
1025	Risperidone|dock|sdf|12|dock46	42.7305	-4.8104	-4.98393	-61.7078	-7.77853	-3.0311	12	36	98	17	64	89	23	0	0	0	0	0	0	0	0	0	0	0	0	0	0
1022	Risperidone|dock|sdf|12|dock52	42.8057	-5.28531	-3.57052	-68.9805	-7.77231	-2.34063	12	39	91	54	27	90	46	0	0	0	0	0	0	0	0	0	0	0	0	0	0
980	Risperidone|dock|sdf|12|dock59	44.4955	-6.06852	-2.74183	-65.1241	-7.74772	-1.11314	12	81	34	74	50	91	66	0	0	0	0	0	0	0	0	0	0	0	0	0	0
1039	Risperidone|dock|sdf|12|dock39	42.4673	-5.91854	-4.68675	-74.0538	-7.70907	-2.79378	12	22	47	33	8	92	33	0	0	0	1	0	0	1	0	0	0	8	0	0	1.33333
1060	Risperidone|dock|sdf|12|dock9	39.813	-5.10575	-2.49322	-58.4798	-7.66628	-0.135713	12	1	94	83	75	93	80	1	0	0	0	0	0	1	1	0	0	0	0	0	0.166667
1013	Risperidone|dock|sdf|12|dock78	43.1115	-6.05468	-2.69983	-62.012	-7.63816	-1.15196	12	48	36	76	61	94	64	0	0	0	0	0	0	0	0	0	0	0	0	0	0
994	Risperidone|dock|sdf|12|dock10	43.8934	-5.76173	-2.4636	-66.1874	-7.58616	-0.785264	12	67	61	85	45	95	69	0	0	0	0	0	0	0	0	0	0	0	0	0	0
1011	Risperidone|dock|sdf|12|dock7	43.2464	-6.24262	-2.15353	-61.967	-7.57438	1.19925	12	50	23	90	62	96	92	0	0	0	0	0	0	0	0	0	0	0	0	0	0
1014	Risperidone|dock|sdf|12|dock84	43.0797	-6.24572	-2.84672	-63.9101	-7.36911	-0.459603	12	47	22	71	55	97	75	0	0	0	0	0	0	0	0	0	0	0	0	0	0
1054	Risperidone|dock|sdf|12|dock31	41.4676	-6.74678	-2.84407	-75.5865	-7.36154	-0.441444	12	7	9	72	4	98	76	1	1	0	1	0	0	3	7	9	0	4	0	0	3.33333
1046	Risperidone|dock|sdf|12|dock19	42.3281	-6.69905	-2.65585	-69.474	-7.32191	0.56897	12	15	11	79	24	99	89	0	0	0	0	0	0	0	0	0	0	0	0	0	0
1059	Risperidone|dock|sdf|12|dock71	39.8768	-6.7133	-2.99207	-67.4426	-7.07182	-0.789063	12	2	10	68	38	100	68	1	1	0	0	0	0	2	2	10	0	0	0	0	2
1146	Haloperidol|dock|sdf|13|dock3	38.3611	-6.58827	-2.31772	-65.2925	-10.2561	5.40326	13	14	6	80	53	1	100	0	1	0	0	1	0	2	0	6	0	0	1	0	1.16667
1063	Haloperidol|dock|sdf|13|dock71	47.3178	-7.88919	-1.36503	-46.5833	-9.75267	3.65849	13	97	3	94	83	2	94	0	1	0	0	1	0	2	0	3	0	0	2	0	0.833333
1093	Haloperidol|dock|sdf|13|dock84	42.2872	-5.39515	-4.40621	-69.594	-9.74473	0.0636747	13	67	60	22	43	3	67	0	0	0	0	1	0	1	0	0	0	0	3	0	0.5
1129	Haloperidol|dock|sdf|13|dock86	39.5807	-5.82867	-5.62051	-69.9171	-9.5515	-2.10632	13	31	32	5	39	4	18	0	0	1	0	1	0	2	0	0	5	0	4	0	1.5
1068	Haloperidol|dock|sdf|13|dock66	45.425	-5.03772	-2.50764	-50.1361	-9.53269	0.429767	13	92	67	74	70	5	72	0	0	0	0	1	0	1	0	0	0	0	5	0	0.833333
1153	Haloperidol|dock|sdf|13|dock18	37.6738	-6.46318	-2.25314	-45.548	-9.52695	3.67031	13	7	11	81	84	6	95	1	0	0	0	1	0	2	7	0	0	0	6	0	2.16667
1118	Haloperidol|dock|sdf|13|dock51	40.7959	-5.00441	-4.47357	-63.308	-9.42364	-3.23701	13	42	71	21	55	7	3	0	0	0	0	1	1	2	0	0	0	0	7	3	1.66667
1069	Haloperidol|dock|sdf|13|dock38	44.7844	-5.03424	-3.09566	-59.7855	-9.32878	-1.35824	13	91	68	67	60	8	37	0	0	0	0	1	0	1	0	0	0	0	8	0	1.33333
1082	Haloperidol|dock|sdf|13|dock2	43.2162	-5.67597	-3.92402	-74.4519	-9.26013	-0.505803	13	78	43	39	16	9	59	0	0	0	0	1	0	1	0	0	0	0	9	0	1.5
1090	Haloperidol|dock|sdf|13|dock1	42.3997	-5.94942	-3.94196	-73.2705	-9.1764	1.06731	13	70	24	36	19	10	79	0	0	0	0	1	0	1	0	0	0	0	10	0	1.66667
1092	Haloperidol|dock|sdf|13|dock99	42.3461	-4.3021	-3.16475	-48.6638	-9.15594	-1.41492	13	68	91	64	76	11	34	0	0	0	0	0	0	0	0	0	0	0	0	0	0
1074	Haloperidol|dock|sdf|13|dock93	43.9213	-4.47594	-1.87089	-38.2297	-9.11916	3.27965	13	86	89	86	93	12	92	0	0	0	0	0	0	0	0	0	0	0	0	0	0
1120	Haloperidol|dock|sdf|13|dock13	40.6209	-4.8743	-2.46048	-38.376	-9.112	-1.48067	13	40	75	76	92	13	30	0	0	0	0	0	0	0	0	0	0	0	0	0	0
1094	Haloperidol|dock|sdf|13|dock6	42.2226	-5.606	-3.94787	-69.2101	-9.08752	-1.18376	13	66	49	35	46	14	42	0	0	0	0	0	0	0	0	0	0	0	0	0	0
1160	Haloperidol|dock|sdf|13|dock70	35.0163	-4.63455	-3.90991	-43.9177	-9.02711	-1.97821	13	100	84	40	88	15	21	0	0	0	0	0	0	0	0	0	0	0	0	0	0
1086	Haloperidol|dock|sdf|13|dock63	42.9558	-5.84345	-3.63345	-72.5277	-9.01743	-0.58297	13	74	30	51	27	16	58	0	0	0	0	0	0	0	0	0	0	0	0	0	0
1065	Haloperidol|dock|sdf|13|dock43	46.2983	-4.5297	-2.25282	-47.0394	-8.95527	-1.01734	13	95	88	82	81	17	47	0	0	0	0	0	0	0	0	0	0	0	0	0	0
1123	Haloperidol|dock|sdf|13|dock22	40.3568	-6.47751	-1.98092	-38.4282	-8.91927	2.86077	13	37	10	85	91	18	91	0	1	0	0	0	0	1	0	10	0	0	0	0	1.66667
1158	Haloperidol|dock|sdf|13|dock81	36.4281	-4.0304	-4.17358	-47.9367	-8.85453	-3.70702	13	2	95	26	77	19	1	1	0	0	0	0	1	2	2	0	0	0	0	1	0.5
1103	Haloperidol|dock|sdf|13|dock56	41.729	-5.54782	-3.19466	-70.007	-8.82635	1.28157	13	57	50	63	38	20	82	0	0	0	0	0	0	0	0	0	0	0	0	0	0
1113	Haloperidol|dock|sdf|13|dock31	41.0717	-5.8816	-2.63185	-71.2344	-8.7919	0.0686164	13	47	27	70	31	21	68	0	0	0	0	0	0	0	0	0	0	0	0	0	0
1064	Haloperidol|dock|sdf|13|dock47	46.5352	-4.86922	-2.57082	-49.1999	-8.7867	-0.68559	13	96	76	71	73	22	56	0	0	0	0	0	0	0	0	0	0	0	0	0	0
1149	Haloperidol|dock|sdf|13|dock85	38.2076	-6.59856	-1.74083	-45.4087	-8.76853	4.07102	13	11	5	91	85	23	98	0	1	0	0	0	0	1	0	5	0	0	0	0	0.833333
1104	Haloperidol|dock|sdf|13|dock65	41.7178	-5.19653	-2.41909	-50.5092	-8.76545	1.50685	13	56	64	77	69	24	83	0	0	0	0	0	0	0	0	0	0	0	0	0	0
1134	Haloperidol|dock|sdf|13|dock9	39.3076	-5.70402	-5.21654	-69.8506	-8.76373	-2.26805	13	26	41	7	40	25	15	0	0	1	0	0	0	1	0	0	7	0	0	0	1.16667
1070	Haloperidol|dock|sdf|13|dock14	44.4667	-5.30028	-3.97735	-64.5921	-8.74788	-2.27113	13	90	61	34	54	26	14	0	0	0	0	0	0	0	0	0	0	0	0	0	0
1147	Haloperidol|dock|sdf|13|dock68	38.2767	-5.21489	-3.22832	-61.9964	-8.72819	0.280184	13	13	63	62	57	27	70	0	0	0	0	0	0	0	0	0	0	0	0	0	0
1111	Haloperidol|dock|sdf|13|dock58	41.1391	-5.50651	-5.81665	-56.3842	-8.69546	-3.24187	13	49	52	2	63	28	2	0	0	1	0	0	1	2	0	0	2	0	0	2	0.666667
1088	Haloperidol|dock|sdf|13|dock35	42.5508	-5.77639	-3.74239	-72.9336	-8.6664	-0.359333	13	72	35	45	22	29	62	0	0	0	0	0	0	0	0	0	0	0	0	0	0
1119	Haloperidol|dock|sdf|13|dock83	40.661	-5.65869	-2.81018	-68.2357	-8.59829	1.63599	13	41	44	68	48	30	86	0	0	0	0	0	0	0	0	0	0	0	0	0	0
1132	Haloperidol|dock|sdf|13|dock94	39.3424	-4.59096	-1.7063	-36.3096	-8.59617	-0.115055	13	28	85	92	95	31	64	0	0	0	0	0	0	0	0	0	0	0	0	0	0
1098	Haloperidol|dock|sdf|13|dock4	41.9505	-6.48973	-5.6567	-81.7893	-8.55896	-2.53218	13	62	8	4	7	32	9	0	1	1	1	0	1	4	0	8	4	7	0	9	4.66667
1080	Haloperidol|dock|sdf|13|dock97	43.3396	-4.7626	-0.321276	-32.1544	-8.55487	1.67544	13	80	81	98	99	33	87	0	0	0	0	0	0	0	0	0	0	0	0	0	0
1066	Haloperidol|dock|sdf|13|dock88	46.2092	-4.23386	-0.638417	-35.0091	-8.55368	1.56138	13	94	94	97	97	34	84	0	0	0	0	0	0	0	0	0	0	0	0	0	0
1109	Haloperidol|dock|sdf|13|dock42	41.3492	-5.44766	-3.72939	-69.4462	-8.52851	-1.14189	13	51	57	48	44	35	43	0	0	0	0	0	0	0	0	0	0	0	0	0	0
1095	Haloperidol|dock|sdf|13|dock23	42.0897	-5.43405	-5.74753	-60.4693	-8.52615	-2.47231	13	65	59	3	59	36	10	0	0	1	0	0	1	2	0	0	3	0	0	10	2.16667
1107	Haloperidol|dock|sdf|13|dock50	41.5106	-5.92082	-3.73372	-75.01	-8.51755	-1.09587	13	53	25	46	15	37	46	0	0	0	0	0	0	0	0	0	0	0	0	0	0
1135	Haloperidol|dock|sdf|13|dock91	39.2154	-5.03351	-4.64227	-62.6482	-8.49842	0.0327735	13	25	69	14	56	38	66	0	0	0	0	0	0	0	0	0	0	0	0	0	0
1087	Haloperidol|dock|sdf|13|dock17	42.5589	-5.61353	-3.54071	-72.8022	-8.49268	-0.450629	13	73	48	54	26	39	61	0	0	0	0	0	0	0	0	0	0	0	0	0	0
1084	Haloperidol|dock|sdf|13|dock39	43.175	-5.44918	-4.63429	-69.6404	-8.48163	-2.1967	13	76	56	15	42	40	16	0	0	0	0	0	0	0	0	0	0	0	0	0	0
1083	Haloperidol|dock|sdf|13|dock5	43.2113	-4.81717	-2.14522	-54.0222	-8.4585	0.989681	13	77	78	83	65	41	78	0	0	0	0	0	0	0	0	0	0	0	0	0	0
1116	Haloperidol|dock|sdf|13|dock87	40.8788	-6.12037	-4.83357	-77.587	-8.44542	-1.39779	13	44	19	12	11	42	36	0	0	0	0	0	0	0	0	0	0	0	0	0	0
1077	Haloperidol|dock|sdf|13|dock19	43.691	-5.70579	-3.9069	-72.9312	-8.41528	-0.939832	13	83	39	41	23	43	50	0	0	0	0	0	0	0	0	0	0	0	0	0	0
1072	Haloperidol|dock|sdf|13|dock67	44.2172	-5.44431	-3.55756	-67.8793	-8.40363	-1.21583	13	88	58	52	51	44	41	0	0	0	0	0	0	0	0	0	0	0	0	0	0
1075	Haloperidol|dock|sdf|13|dock79	43.796	-4.85026	-2.39875	-54.9077	-8.40192	0.472082	13	85	77	79	64	45	73	0	0	0	0	0	0	0	0	0	0	0	0	0	0
1071	Haloperidol|dock|sdf|13|dock89	44.2757	-4.2638	-2.4126	-44.0186	-8.39387	-0.783569	13	89	92	78	87	46	53	0	0	0	0	0	0	0	0	0	0	0	0	0	0
1150	Haloperidol|dock|sdf|13|dock75	38.2023	-4.24462	-4.31153	-44.6522	-8.3327	-2.16258	13	10	93	24	86	47	17	1	0	0	0	0	0	1	10	0	0	0	0	0	1.66667
1139	Haloperidol|dock|sdf|13|dock61	38.8038	-6.11666	-4.09863	-72.8662	-8.32784	-1.89138	13	21	20	28	25	48	25	0	0	0	0	0	0	0	0	0	0	0	0	0	0
1102	Haloperidol|dock|sdf|13|dock7	41.7847	-3.79663	-2.46424	-33.003	-8.29698	-2.29522	13	58	96	75	98	49	13	0	0	0	0	0	0	0	0	0	0	0	0	0	0
1100	Haloperidol|dock|sdf|13|dock16	41.8265	-6.03595	-3.97874	-77.7075	-8.29496	-1.41453	13	60	23	33	10	50	35	0	0	0	1	0	0	1	0	0	0	10	0	0	1.66667
1130	Haloperidol|dock|sdf|13|dock24	39.5043	-6.51611	-5.86394	-85.3833	-8.28286	-3.15698	13	30	7	1	2	51	4	0	1	1	1	0	1	4	0	7	1	2	0	4	2.33333
1136	Haloperidol|dock|sdf|13|dock20	39.1571	-5.02671	-4.0144	-49.7617	-8.26112	-2.38443	13	24	70	30	72	52	12	0	0	0	0	0	0	0	0	0	0	0	0	0	0
1140	Haloperidol|dock|sdf|13|dock55	38.7748	-6.46011	-4.8917	-84.0992	-8.25464	-2.00489	13	20	12	10	3	53	19	0	0	1	1	0	0	2	0	0	10	3	0	0	2.16667
1127	Haloperidol|dock|sdf|13|dock46	39.8725	-5.23473	-3.67238	-68.2325	-8.22068	0.290167	13	33	62	49	49	54	71	0	0	0	0	0	0	0	0	0	0	0	0	0	0
1079	Haloperidol|dock|sdf|13|dock11	43.3859	-5.48597	-4.08031	-68.1188	-8.2037	-1.29068	13	81	54	29	50	55	40	0	0	0	0	0	0	0	0	0	0	0	0	0	0
1126	Haloperidol|dock|sdf|13|dock28	39.8969	-6.08697	-5.32891	-78.109	-8.18532	-2.54886	13	34	21	6	9	56	8	0	0	1	1	0	1	3	0	0	6	9	0	8	3.83333
1148	Haloperidol|dock|sdf|13|dock82	38.2525	-6.48442	-4.2238	-70.994	-8.16682	-1.89742	13	12	9	25	32	57	24	0	1	0	0	0	0	1	0	9	0	0	0	0	1.5
1099	Haloperidol|dock|sdf|13|dock21	41.8357	-4.81303	-2.01457	-47.4632	-8.16382	1.15401	13	61	80	84	78	58	81	0	0	0	0	0	0	0	0	0	0	0	0	0	0
1133	Haloperidol|dock|sdf|13|dock10	39.3319	-5.46995	-3.26993	-70.8331	-8.14985	1.1131	13	27	55	61	34	59	80	0	0	0	0	0	0	0	0	0	0	0	0	0	0
1138	Haloperidol|dock|sdf|13|dock29	38.9881	-5.72872	-3.99531	-73.0683	-8.14508	-0.050818	13	22	38	31	20	60	65	0	0	0	0	0	0	0	0	0	0	0	0	0	0
1145	Haloperidol|dock|sdf|13|dock60	38.4298	-5.70505	-4.69227	-70.8086	-8.10275	-1.74321	13	15	40	13	35	61	27	0	0	0	0	0	0	0	0	0	0	0	0	0	0
1151	Haloperidol|dock|sdf|13|dock90	38.1356	-6.06912	-4.51598	-76.6405	-8.10013	-1.13024	13	9	22	19	12	62	44	1	0	0	0	0	0	1	9	0	0	0	0	0	1.5
1110	Haloperidol|dock|sdf|13|dock49	41.1885	-6.28633	-4.53316	-81.9833	-8.09139	-1.46816	13	50	15	18	6	63	31	0	0	0	1	0	0	1	0	0	0	6	0	0	1
1154	Haloperidol|dock|sdf|13|dock57	37.6412	-6.18695	-4.98221	-82.8249	-8.0739	-1.92225	13	6	17	9	4	64	22	1	0	1	1	0	0	3	6	0	9	4	0	0	3.16667
1096	Haloperidol|dock|sdf|13|dock98	42.0176	-5.54393	-3.55552	-70.8636	-8.06952	-0.825899	13	64	51	53	33	65	52	0	0	0	0	0	0	0	0	0	0	0	0	0	0
1091	Haloperidol|dock|sdf|13|dock62	42.3635	-5.80467	-3.4522	-72.9169	-8.04222	-0.986133	13	69	33	57	24	66	49	0	0	0	0	0	0	0	0	0	0	0	0	0	0
1078	Haloperidol|dock|sdf|13|dock40	43.4872	-5.90613	-3.8297	-75.3098	-8.00519	-1.64447	13	82	26	43	14	67	28	0	0	0	0	0	0	0	0	0	0	0	0	0	0
1076	Haloperidol|dock|sdf|13|dock45	43.7451	-4.53839	-1.84182	-43.1939	-7.99333	0.813798	13	84	87	88	89	68	75	0	0	0	0	0	0	0	0	0	0	0	0	0	0
1143	Haloperidol|dock|sdf|13|dock77	38.5187	-4.40158	-2.55345	-47.4428	-7.98875	-1.00992	13	17	90	73	79	69	48	0	0	0	0	0	0	0	0	0	0	0	0	0	0
1089	Haloperidol|dock|sdf|13|dock44	42.4328	-5.6944	-4.48186	-73.6622	-7.98089	-1.42492	13	71	42	20	18	70	33	0	0	0	0	0	0	0	0	0	0	0	0	0	0
1062	Haloperidol|dock|sdf|13|dock73	47.4381	-4.56585	-3.11628	-46.821	-7.97638	-0.783017	13	98	86	66	82	71	54	0	0	0	0	0	0	0	0	0	0	0	0	0	0
1122	Haloperidol|dock|sdf|13|dock32	40.4178	-6.40836	-4.84856	-82.2144	-7.97467	-2.66227	13	38	13	11	5	72	6	0	0	0	1	0	1	2	0	0	0	5	0	6	1.83333
1105	Haloperidol|dock|sdf|13|dock8	41.6826	-4.95748	-1.75096	-47.2305	-7.96365	1.61065	13	55	73	90	80	73	85	0	0	0	0	0	0	0	0	0	0	0	0	0	0
1155	Haloperidol|dock|sdf|13|dock33	37.479	-6.65472	-5.03879	-87.8086	-7.9611	-1.99201	13	5	4	8	1	74	20	1	1	1	1	0	0	4	5	4	8	1	0	0	3
1067	Haloperidol|dock|sdf|13|dock34	46.0779	-8.12935	-1.22105	-50.1108	-7.92356	4.35347	13	93	1	96	71	75	99	0	1	0	0	0	0	1	0	1	0	0	0	0	0.166667
1137	Haloperidol|dock|sdf|13|dock64	39.0372	-5.16066	-1.86529	-56.5632	-7.86315	0.938636	13	23	66	87	62	76	77	0	0	0	0	0	0	0	0	0	0	0	0	0	0
1101	Haloperidol|dock|sdf|13|dock80	41.8097	-5.86695	-3.44635	-72.512	-7.83491	-0.684508	13	59	28	58	28	77	57	0	0	0	0	0	0	0	0	0	0	0	0	0	0
1114	Haloperidol|dock|sdf|13|dock76	41.011	-5.64864	-3.89223	-70.6478	-7.81495	-1.10147	13	46	45	42	36	78	45	0	0	0	0	0	0	0	0	0	0	0	0	0	0
1106	Haloperidol|dock|sdf|13|dock96	41.58	-5.84086	-3.4777	-74.4026	-7.81034	0.139696	13	54	31	56	17	79	69	0	0	0	0	0	0	0	0	0	0	0	0	0	0
1124	Haloperidol|dock|sdf|13|dock92	40.2313	-5.62989	-2.5556	-68.6208	-7.74551	0.847191	13	36	46	72	47	80	76	0	0	0	0	0	0	0	0	0	0	0	0	0	0
1117	Haloperidol|dock|sdf|13|dock72	40.871	-4.99501	-2.71743	-61.2996	-7.71289	2.38335	13	43	72	69	58	81	89	0	0	0	0	0	0	0	0	0	0	0	0	0	0
1125	Haloperidol|dock|sdf|13|dock48	40.2009	-6.34135	-3.9416	-69.3705	-7.70245	-1.45697	13	35	14	37	45	82	32	0	0	0	0	0	0	0	0	0	0	0	0	0	0
1128	Haloperidol|dock|sdf|13|dock37	39.7323	-5.76851	-3.39386	-72.4347	-7.69572	2.81981	13	32	36	60	29	83	90	0	0	0	0	0	0	0	0	0	0	0	0	0	0
1115	Haloperidol|dock|sdf|13|dock74	40.8883	-5.8509	-3.51784	-75.9588	-7.68382	-0.459356	13	45	29	55	13	84	60	0	0	0	0	0	0	0	0	0	0	0	0	0	0
1085	Haloperidol|dock|sdf|13|dock59	43.1642	-3.5285	-1.65707	-35.8233	-7.67581	-0.227231	13	75	99	93	96	85	63	0	0	0	0	0	0	0	0	0	0	0	0	0	0
1061	Haloperidol|dock|sdf|13|dock36	47.5581	-8.01339	-1.33672	-48.6684	-7.66829	3.97969	13	99	2	95	75	86	96	0	1	0	0	0	0	1	0	2	0	0	0	0	0.333333
1159	Haloperidol|dock|sdf|13|dock41	36.0033	-4.7502	-4.59181	-53.0005	-7.65185	-1.90925	13	1	82	16	66	87	23	1	0	0	0	0	0	1	1	0	0	0	0	0	0.166667
1108	Haloperidol|dock|sdf|13|dock54	41.4752	-4.81387	-1.80733	-51.0684	-7.61737	4.02821	13	52	79	89	68	88	97	0	0	0	0	0	0	0	0	0	0	0	0	0	0
1081	Haloperidol|dock|sdf|13|dock26	43.3276	-5.62464	-3.12933	-69.7439	-7.60571	0.760464	13	79	47	65	41	89	74	0	0	0	0	0	0	0	0	0	0	0	0	0	0
1121	Haloperidol|dock|sdf|13|dock12	40.424	-5.17616	-3.72963	-59.74	-7.58587	-1.77092	13	39	65	47	61	90	26	0	0	0	0	0	0	0	0	0	0	0	0	0	0
1131	Haloperidol|dock|sdf|13|dock25	39.4077	-5.75653	-3.93591	-72.9655	-7.58523	-0.722898	13	29	37	38	21	91	55	0	0	0	0	0	0	0	0	0	0	0	0	0	0
1152	Haloperidol|dock|sdf|13|dock100	37.8306	-6.24632	-4.57353	-80.2465	-7.5628	-1.31634	13	8	16	17	8	92	38	1	0	0	1	0	0	2	8	0	0	8	0	0	2.66667
1141	Haloperidol|dock|sdf|13|dock15	38.611	-5.79066	-4.38949	-72.0468	-7.5412	-1.53628	13	19	34	23	30	93	29	0	0	0	0	0	0	0	0	0	0	0	0	0	0
1144	Haloperidol|dock|sdf|13|dock95	38.438	-3.61235	-3.79723	-48.9575	-7.51625	-3.05727	13	16	98	44	74	94	5	0	0	0	0	0	1	1	0	0	0	0	0	5	0.833333
1097	Haloperidol|dock|sdf|13|dock27	41.9739	-5.48877	-3.98137	-70.2388	-7.50129	-1.30926	13	63	53	32	37	95	39	0	0	0	0	0	0	0	0	0	0	0	0	0	0
1112	Haloperidol|dock|sdf|13|dock30	41.0809	-6.17387	-3.66994	-67.1824	-7.47852	-0.889961	13	48	18	50	52	96	51	0	0	0	0	0	0	0	0	0	0	0	0	0	0
1142	Haloperidol|dock|sdf|13|dock52	38.5451	-3.10895	-3.40027	-41.3424	-7.47744	-2.40828	13	18	100	59	90	97	11	0	0	0	0	0	0	0	0	0	0	0	0	0	0
1157	Haloperidol|dock|sdf|13|dock69	37.0173	-3.75401	-4.16688	-52.2335	-7.30175	-2.56162	13	3	97	27	67	98	7	1	0	0	0	0	1	2	3	0	0	0	0	7	1.66667
1073	Haloperidol|dock|sdf|13|dock53	44.0082	-4.9151	0.44197	-36.3342	-6.92279	2.00199	13	87	74	99	94	99	88	0	0	0	0	0	0	0	0	0	0	0	0	0	0
1156	Haloperidol|dock|sdf|13|dock78	37.429	-4.70712	0.699348	-20.9753	-6.70139	3.46086	13	4	83	100	100	100	93	1	0	0	0	0	0	1	4	0	0	0	0	0	0.666667
1206	Glycerol-nonivamide|dock|sdf|14|dock28	46.8204	-6.56079	-4.04798	-66.8598	-10.4326	-0.54282	14	55	65	19	58	1	99	0	0	0	0	1	0	1	0	0	0	0	1	0	0.166667
1194	Glycerol-nonivamide|dock|sdf|14|dock72	47.3589	-7.03542	-3.246	-78.509	-10.3304	-1.19644	14	67	32	56	9	2	90	0	0	0	1	1	0	2	0	0	0	9	2	0	1.83333
1169	Glycerol-nonivamide|dock|sdf|14|dock77	49.9678	-7.25611	-3.30916	-74.7125	-9.95481	-1.14939	14	92	22	52	24	3	91	0	0	0	0	1	0	1	0	0	0	0	3	0	0.5
1213	Glycerol-nonivamide|dock|sdf|14|dock16	46.2742	-7.04793	-3.73937	-55.6382	-9.94234	-1.66551	14	48	31	35	94	4	80	0	0	0	0	1	0	1	0	0	0	0	4	0	0.666667
1242	Glycerol-nonivamide|dock|sdf|14|dock33	44.906	-6.57716	-3.99247	-59.9723	-9.88564	-2.10007	14	19	63	22	84	5	71	0	0	0	0	1	0	1	0	0	0	0	5	0	0.833333
1218	Glycerol-nonivamide|dock|sdf|14|dock95	46.2111	-8.88839	-2.3623	-46.8273	-9.86662	0.90156	14	43	5	94	98	6	100	0	1	0	0	1	0	2	0	5	0	0	6	0	1.83333
1225	Glycerol-nonivamide|dock|sdf|14|dock90	45.8815	-6.36773	-4.55595	-72.4561	-9.84802	-3.89976	14	36	75	7	35	7	8	0	0	1	0	1	1	3	0	0	7	0	7	8	3.66667
1227	Glycerol-nonivamide|dock|sdf|14|dock71	45.5411	-5.80263	-5.08236	-65.8837	-9.74999	-4.17313	14	34	98	2	64	8	2	0	0	1	0	1	1	3	0	0	2	0	8	2	2
1164	Glycerol-nonivamide|dock|sdf|14|dock48	50.291	-6.04306	-3.47544	-65.4709	-9.69731	-1.12842	14	97	88	44	66	9	92	0	0	0	0	1	0	1	0	0	0	0	9	0	1.5
1188	Glycerol-nonivamide|dock|sdf|14|dock45	47.8492	-7.57177	-3.56945	-71.2432	-9.67154	-1.30286	14	73	13	41	39	10	89	0	0	0	0	1	0	1	0	0	0	0	10	0	1.66667
1168	Glycerol-nonivamide|dock|sdf|14|dock78	50.0768	-7.29886	-4.00801	-76.7297	-9.64498	-2.1793	14	93	20	21	18	11	67	0	0	0	0	0	0	0	0	0	0	0	0	0	0
1260	Glycerol-nonivamide|dock|sdf|14|dock32	41.2557	-6.74169	-3.17834	-76.464	-9.60442	-2.63864	14	1	53	62	20	12	53	1	0	0	0	0	0	1	1	0	0	0	0	0	0.166667
1180	Glycerol-nonivamide|dock|sdf|14|dock75	48.7254	-6.95445	-3.04216	-73.4351	-9.5915	-0.903474	14	81	36	70	28	13	97	0	0	0	0	0	0	0	0	0	0	0	0	0	0
1208	Glycerol-nonivamide|dock|sdf|14|dock50	46.6769	-6.60989	-4.40031	-73.1263	-9.57133	-3.19489	14	53	62	10	30	14	29	0	0	1	0	0	0	1	0	0	10	0	0	0	1.66667
1220	Glycerol-nonivamide|dock|sdf|14|dock68	46.1574	-7.11483	-4.0257	-85.4857	-9.55346	-1.651	14	41	27	20	1	15	82	0	0	0	1	0	0	1	0	0	0	1	0	0	0.166667
1240	Glycerol-nonivamide|dock|sdf|14|dock64	45.008	-6.23912	-3.93057	-66.0056	-9.51181	-2.54724	14	21	78	26	62	16	55	0	0	0	0	0	0	0	0	0	0	0	0	0	0
1221	Glycerol-nonivamide|dock|sdf|14|dock29	46.1166	-9.92612	-2.91834	-39.0633	-9.5068	-2.14664	14	40	3	78	99	17	68	0	1	0	0	0	0	1	0	3	0	0	0	0	0.5
1237	Glycerol-nonivamide|dock|sdf|14|dock52	45.0574	-5.86518	-4.2082	-60.6182	-9.44294	-3.37334	14	24	95	14	82	18	25	0	0	0	0	0	0	0	0	0	0	0	0	0	0
1241	Glycerol-nonivamide|dock|sdf|14|dock80	45.0053	-6.45048	-3.95199	-58.4708	-9.41734	-2.8041	14	20	71	24	90	19	45	0	0	0	0	0	0	0	0	0	0	0	0	0	0
1167	Glycerol-nonivamide|dock|sdf|14|dock1	50.1298	-6.94652	-3.78707	-77.3644	-9.41055	-1.60642	14	94	38	34	14	20	84	0	0	0	0	0	0	0	0	0	0	0	0	0	0
1193	Glycerol-nonivamide|dock|sdf|14|dock66	47.4958	-6.80956	-4.13789	-73.0284	-9.34068	-2.51395	14	68	47	15	31	21	57	0	0	0	0	0	0	0	0	0	0	0	0	0	0
1217	Glycerol-nonivamide|dock|sdf|14|dock39	46.2211	-6.64578	-3.63473	-69.2067	-9.33445	-1.61643	14	44	56	38	50	22	83	0	0	0	0	0	0	0	0	0	0	0	0	0	0
1254	Glycerol-nonivamide|dock|sdf|14|dock56	43.3589	-11.2784	-3.83096	-49.076	-9.31191	-1.65786	14	7	2	29	97	23	81	1	1	0	0	0	0	2	7	2	0	0	0	0	1.5
1219	Glycerol-nonivamide|dock|sdf|14|dock42	46.169	-6.21898	-5.31926	-63.208	-9.20916	-3.09256	14	42	79	1	74	24	34	0	0	1	0	0	0	1	0	0	1	0	0	0	0.166667
1251	Glycerol-nonivamide|dock|sdf|14|dock62	43.5763	-6.25111	-3.10256	-59.064	-9.19731	-0.971328	14	10	77	66	86	25	96	1	0	0	0	0	0	1	10	0	0	0	0	0	1.66667
1199	Glycerol-nonivamide|dock|sdf|14|dock63	47.0852	-6.64454	-3.57011	-65.1767	-9.18093	-2.34398	14	62	57	40	67	26	63	0	0	0	0	0	0	0	0	0	0	0	0	0	0
1163	Glycerol-nonivamide|dock|sdf|14|dock47	50.3105	-5.91668	-4.62518	-60.5436	-9.11954	-2.69147	14	98	90	5	83	27	50	0	0	1	0	0	0	1	0	0	5	0	0	0	0.833333
1189	Glycerol-nonivamide|dock|sdf|14|dock20	47.5984	-7.68181	-2.97682	-76.8979	-9.10539	-2.51627	14	72	10	73	17	28	56	0	1	0	0	0	0	1	0	10	0	0	0	0	1.66667
1181	Glycerol-nonivamide|dock|sdf|14|dock53	48.6795	-6.04645	-4.33622	-68.3911	-9.02192	-3.11906	14	80	87	11	54	29	32	0	0	0	0	0	0	0	0	0	0	0	0	0	0
1222	Glycerol-nonivamide|dock|sdf|14|dock36	46.1137	-7.41227	-2.34191	-76.5702	-8.99022	-2.48534	14	39	17	95	19	30	59	0	0	0	0	0	0	0	0	0	0	0	0	0	0
1209	Glycerol-nonivamide|dock|sdf|14|dock91	46.4946	-7.0862	-3.82708	-80.4506	-8.94883	-1.59143	14	52	28	30	5	31	85	0	0	0	1	0	0	1	0	0	0	5	0	0	0.833333
1177	Glycerol-nonivamide|dock|sdf|14|dock40	49.0207	-6.17563	-3.13758	-58.4843	-8.94116	-1.35824	14	84	80	63	89	32	88	0	0	0	0	0	0	0	0	0	0	0	0	0	0
1161	Glycerol-nonivamide|dock|sdf|14|dock82	50.8991	-5.84119	-3.97844	-58.909	-8.9386	-2.51033	14	100	96	23	87	33	58	0	0	0	0	0	0	0	0	0	0	0	0	0	0
1166	Glycerol-nonivamide|dock|sdf|14|dock87	50.1363	-7.1441	-2.79285	-77.0505	-8.91329	-2.67642	14	95	26	83	16	34	51	0	0	0	0	0	0	0	0	0	0	0	0	0	0
1210	Glycerol-nonivamide|dock|sdf|14|dock57	46.4066	-6.70073	-3.00645	-66.8009	-8.87073	-3.4167	14	51	55	72	59	35	22	0	0	0	0	0	0	0	0	0	0	0	0	0	0
1191	Glycerol-nonivamide|dock|sdf|14|dock58	47.5528	-12.1486	-2.29567	-72.8887	-8.83568	-1.41384	14	70	1	97	33	36	87	0	1	0	0	0	0	1	0	1	0	0	0	0	0.166667
1184	Glycerol-nonivamide|dock|sdf|14|dock18	48.2564	-6.61575	-3.64932	-68.2172	-8.83419	-2.9543	14	77	61	37	55	37	39	0	0	0	0	0	0	0	0	0	0	0	0	0	0
1247	Glycerol-nonivamide|dock|sdf|14|dock21	44.2724	-5.90311	-4.74432	-69.3276	-8.83035	-3.0754	14	14	92	4	49	38	35	0	0	1	0	0	0	1	0	0	4	0	0	0	0.666667
1178	Glycerol-nonivamide|dock|sdf|14|dock93	48.9581	-5.90011	-3.79639	-61.2545	-8.79524	-2.84406	14	83	93	33	80	39	42	0	0	0	0	0	0	0	0	0	0	0	0	0	0
1257	Glycerol-nonivamide|dock|sdf|14|dock25	42.4491	-6.64425	-3.43159	-75.5615	-8.7632	-1.08511	14	4	58	47	22	40	93	1	0	0	0	0	0	1	4	0	0	0	0	0	0.666667
1234	Glycerol-nonivamide|dock|sdf|14|dock37	45.0857	-6.89316	-4.57856	-68.8657	-8.74964	-3.03892	14	27	42	6	51	41	36	0	0	1	0	0	0	1	0	0	6	0	0	0	1
1231	Glycerol-nonivamide|dock|sdf|14|dock23	45.2734	-6.95694	-4.41727	-72.0623	-8.72219	-3.43747	14	30	35	9	37	42	20	0	0	1	0	0	0	1	0	0	9	0	0	0	1.5
1183	Glycerol-nonivamide|dock|sdf|14|dock11	48.3686	-6.16036	-2.78721	-64.1847	-8.71143	-3.25344	14	78	81	84	70	43	28	0	0	0	0	0	0	0	0	0	0	0	0	0	0
1187	Glycerol-nonivamide|dock|sdf|14|dock79	48.1475	-5.95182	-4.51414	-69.6237	-8.71129	-3.64973	14	74	89	8	47	44	13	0	0	1	0	0	0	1	0	0	8	0	0	0	1.33333
1195	Glycerol-nonivamide|dock|sdf|14|dock60	47.1925	-6.77099	-2.59889	-66.019	-8.68113	-2.05151	14	66	49	88	61	45	72	0	0	0	0	0	0	0	0	0	0	0	0	0	0
1216	Glycerol-nonivamide|dock|sdf|14|dock55	46.2551	-6.30997	-1.94264	-60.7714	-8.67653	-1.93979	14	45	76	99	81	46	74	0	0	0	0	0	0	0	0	0	0	0	0	0	0
1192	Glycerol-nonivamide|dock|sdf|14|dock98	47.5106	-6.90984	-2.60243	-70.5265	-8.61383	-2.12	14	69	41	87	42	47	70	0	0	0	0	0	0	0	0	0	0	0	0	0	0
1244	Glycerol-nonivamide|dock|sdf|14|dock26	44.4471	-9.15145	-2.37077	-34.3695	-8.60428	-0.621548	14	17	4	93	100	48	98	0	1	0	0	0	0	1	0	4	0	0	0	0	0.666667
1185	Glycerol-nonivamide|dock|sdf|14|dock89	48.2186	-7.64281	-3.32085	-74.717	-8.60393	-3.77445	14	76	11	51	23	49	10	0	0	0	0	0	1	1	0	0	0	0	0	10	1.66667
1202	Glycerol-nonivamide|dock|sdf|14|dock85	46.9619	-7.86349	-3.22888	-77.2008	-8.59437	-3.46978	14	59	8	57	15	50	17	0	1	0	0	0	0	1	0	8	0	0	0	0	1.33333
1226	Glycerol-nonivamide|dock|sdf|14|dock86	45.6275	-6.95162	-2.94579	-84.4307	-8.5486	-2.47078	14	35	37	76	2	51	61	0	0	0	1	0	0	1	0	0	0	2	0	0	0.333333
1171	Glycerol-nonivamide|dock|sdf|14|dock17	49.6487	-7.43986	-3.19778	-78.3552	-8.53943	-3.46093	14	90	16	61	10	52	19	0	0	0	1	0	0	1	0	0	0	10	0	0	1.66667
1165	Glycerol-nonivamide|dock|sdf|14|dock70	50.2563	-5.78897	-4.75475	-72.9655	-8.53625	-4.61798	14	96	99	3	32	53	1	0	0	1	0	0	1	2	0	0	3	0	0	1	0.666667
1175	Glycerol-nonivamide|dock|sdf|14|dock76	49.3603	-7.57813	-3.13749	-74.3377	-8.53172	-4.00787	14	86	12	64	26	54	6	0	0	0	0	0	1	1	0	0	0	0	0	6	1
1162	Glycerol-nonivamide|dock|sdf|14|dock9	50.8399	-7.36153	-2.42666	-77.6751	-8.52091	-2.74275	14	99	18	91	12	55	47	0	0	0	0	0	0	0	0	0	0	0	0	0	0
1182	Glycerol-nonivamide|dock|sdf|14|dock4	48.435	-7.44977	-3.95006	-75.7634	-8.47136	-3.46229	14	79	15	25	21	56	18	0	0	0	0	0	0	0	0	0	0	0	0	0	0
1186	Glycerol-nonivamide|dock|sdf|14|dock43	48.1762	-7.56293	-3.27198	-80.5644	-8.45456	-3.28972	14	75	14	53	4	57	27	0	0	0	1	0	0	1	0	0	0	4	0	0	0.666667
1215	Glycerol-nonivamide|dock|sdf|14|dock12	46.2625	-6.36882	-3.20594	-54.95	-8.44899	-2.46204	14	46	74	60	96	58	62	0	0	0	0	0	0	0	0	0	0	0	0	0	0
1232	Glycerol-nonivamide|dock|sdf|14|dock22	45.193	-6.54172	-2.73316	-68.6063	-8.44455	-2.90579	14	29	67	85	53	59	41	0	0	0	0	0	0	0	0	0	0	0	0	0	0
1197	Glycerol-nonivamide|dock|sdf|14|dock31	47.1732	-7.74511	-3.02101	-77.602	-8.43443	-2.4734	14	64	9	71	13	60	60	0	1	0	0	0	0	1	0	9	0	0	0	0	1.5
1190	Glycerol-nonivamide|dock|sdf|14|dock96	47.5644	-6.46208	-3.25558	-59.4791	-8.38608	-2.82704	14	71	70	55	85	61	43	0	0	0	0	0	0	0	0	0	0	0	0	0	0
1179	Glycerol-nonivamide|dock|sdf|14|dock34	48.753	-7.15318	-3.65241	-67.0623	-8.36743	-2.76575	14	82	25	36	56	62	46	0	0	0	0	0	0	0	0	0	0	0	0	0	0
1258	Glycerol-nonivamide|dock|sdf|14|dock97	42.0958	-7.07542	-3.43786	-70.322	-8.33991	-2.73221	14	3	29	46	45	63	49	1	0	0	0	0	0	1	3	0	0	0	0	0	0.5
1201	Glycerol-nonivamide|dock|sdf|14|dock19	46.9723	-6.5562	-4.28295	-66.8987	-8.30845	-4.1693	14	60	66	12	57	64	3	0	0	0	0	0	1	1	0	0	0	0	0	3	0.5
1250	Glycerol-nonivamide|dock|sdf|14|dock100	43.6712	-6.43675	-3.35719	-63.926	-8.2831	-3.14972	14	11	72	49	73	65	31	0	0	0	0	0	0	0	0	0	0	0	0	0	0
1239	Glycerol-nonivamide|dock|sdf|14|dock84	45.011	-7.28682	-3.2254	-70.3286	-8.24657	-2.25878	14	22	21	58	44	66	66	0	0	0	0	0	0	0	0	0	0	0	0	0	0
1176	Glycerol-nonivamide|dock|sdf|14|dock94	49.34	-6.1082	-3.25835	-64.1136	-8.24204	-1.05483	14	85	84	54	71	67	95	0	0	0	0	0	0	0	0	0	0	0	0	0	0
1249	Glycerol-nonivamide|dock|sdf|14|dock59	43.8667	-6.76345	-2.93946	-78.7151	-8.24059	-2.28666	14	12	51	77	8	68	65	0	0	0	1	0	0	1	0	0	0	8	0	0	1.33333
1211	Glycerol-nonivamide|dock|sdf|14|dock24	46.3333	-5.59839	-2.55569	-58.8313	-8.15584	-2.82014	14	50	100	89	88	69	44	0	0	0	0	0	0	0	0	0	0	0	0	0	0
1207	Glycerol-nonivamide|dock|sdf|14|dock81	46.7569	-6.92592	-3.51885	-73.3725	-8.15157	-2.30894	14	54	40	42	29	70	64	0	0	0	0	0	0	0	0	0	0	0	0	0	0
1205	Glycerol-nonivamide|dock|sdf|14|dock51	46.8985	-6.82902	-3.48082	-69.4216	-8.13161	-2.57124	14	56	45	43	48	71	54	0	0	0	0	0	0	0	0	0	0	0	0	0	0
1228	Glycerol-nonivamide|dock|sdf|14|dock35	45.5315	-5.89336	-3.82134	-57.2329	-8.12901	-3.39656	14	33	94	31	91	72	23	0	0	0	0	0	0	0	0	0	0	0	0	0	0
1253	Glycerol-nonivamide|dock|sdf|14|dock99	43.4057	-6.62796	-3.34931	-73.5769	-8.12342	-1.86793	14	8	59	50	27	73	75	1	0	0	0	0	0	1	8	0	0	0	0	0	1.33333
1230	Glycerol-nonivamide|dock|sdf|14|dock27	45.4031	-6.07553	-2.79825	-55.6154	-8.11865	-1.47581	14	31	85	82	95	74	86	0	0	0	0	0	0	0	0	0	0	0	0	0	0
1243	Glycerol-nonivamide|dock|sdf|14|dock13	44.533	-7.19358	-3.86019	-65.9542	-8.11705	-3.43594	14	18	23	27	63	75	21	0	0	0	0	0	0	0	0	0	0	0	0	0	0
1170	Glycerol-nonivamide|dock|sdf|14|dock7	49.7796	-7.01743	-3.7984	-72.8739	-8.02727	-3.11253	14	91	33	32	34	76	33	0	0	0	0	0	0	0	0	0	0	0	0	0	0
1200	Glycerol-nonivamide|dock|sdf|14|dock92	47.0481	-6.56606	-2.86272	-63.1394	-8.00652	-3.02817	14	61	64	81	75	77	38	0	0	0	0	0	0	0	0	0	0	0	0	0	0
1229	Glycerol-nonivamide|dock|sdf|14|dock65	45.4606	-6.94311	-3.0613	-74.4131	-8.00081	-1.67543	14	32	39	69	25	78	79	0	0	0	0	0	0	0	0	0	0	0	0	0	0
1214	Glycerol-nonivamide|dock|sdf|14|dock44	46.2673	-7.92708	-2.96276	-78.1128	-7.96356	-3.34042	14	47	7	74	11	79	26	0	1	0	0	0	0	1	0	7	0	0	0	0	1.16667
1252	Glycerol-nonivamide|dock|sdf|14|dock73	43.5098	-6.43005	-3.83282	-62.1558	-7.96221	-2.67563	14	9	73	28	77	80	52	1	0	0	0	0	0	1	9	0	0	0	0	0	1.5
1238	Glycerol-nonivamide|dock|sdf|14|dock30	45.0205	-6.62764	-3.45892	-66.1595	-7.951	-1.75986	14	23	60	45	60	81	77	0	0	0	0	0	0	0	0	0	0	0	0	0	0
1212	Glycerol-nonivamide|dock|sdf|14|dock41	46.286	-6.88153	-4.05109	-80.6366	-7.93471	-4.02023	14	49	44	18	3	82	5	0	0	0	1	0	1	2	0	0	0	3	0	5	1.33333
1259	Glycerol-nonivamide|dock|sdf|14|dock54	41.4929	-6.47333	-4.12789	-57.185	-7.92643	-3.48108	14	2	69	16	92	83	16	1	0	0	0	0	0	1	2	0	0	0	0	0	0.333333
1203	Glycerol-nonivamide|dock|sdf|14|dock14	46.9233	-6.06575	-4.05674	-71.0537	-7.87818	-3.75308	14	58	86	17	40	84	12	0	0	0	0	0	0	0	0	0	0	0	0	0	0
1224	Glycerol-nonivamide|dock|sdf|14|dock61	45.91	-6.96779	-3.21274	-79.2122	-7.87598	-3.03113	14	37	34	59	7	85	37	0	0	0	1	0	0	1	0	0	0	7	0	0	1.16667
1233	Glycerol-nonivamide|dock|sdf|14|dock10	45.1766	-7.0574	-4.25022	-64.7028	-7.85818	-3.85468	14	28	30	13	68	86	9	0	0	0	0	0	1	1	0	0	0	0	0	9	1.5
1198	Glycerol-nonivamide|dock|sdf|14|dock83	47.148	-5.80368	-3.09676	-62.0393	-7.82647	-4.12403	14	63	97	67	79	87	4	0	0	0	0	0	1	1	0	0	0	0	0	4	0.666667
1174	Glycerol-nonivamide|dock|sdf|14|dock5	49.3722	-6.53334	-2.88805	-64.2972	-7.81354	-3.5051	14	87	68	80	69	88	14	0	0	0	0	0	0	0	0	0	0	0	0	0	0
1248	Glycerol-nonivamide|dock|sdf|14|dock15	44.13	-5.91237	-2.42557	-62.1418	-7.74764	-1.08141	14	13	91	92	78	89	94	0	0	0	0	0	0	0	0	0	0	0	0	0	0
1172	Glycerol-nonivamide|dock|sdf|14|dock2	49.561	-6.72658	-3.07204	-70.5481	-7.74405	-3.95622	14	89	54	68	41	90	7	0	0	0	0	0	1	1	0	0	0	0	0	7	1.16667
1255	Glycerol-nonivamide|dock|sdf|14|dock69	43.211	-6.76528	-2.32549	-63.9483	-7.69913	-1.70623	14	6	50	96	72	91	78	1	0	0	0	0	0	1	6	0	0	0	0	0	1
1246	Glycerol-nonivamide|dock|sdf|14|dock8	44.3492	-7.15877	-3.43155	-71.6372	-7.5591	-3.76355	14	15	24	48	38	92	11	0	0	0	0	0	0	0	0	0	0	0	0	0	0
1245	Glycerol-nonivamide|dock|sdf|14|dock49	44.3497	-6.80063	-2.90929	-68.7485	-7.55649	-2.91398	14	16	48	79	52	93	40	0	0	0	0	0	0	0	0	0	0	0	0	0	0
1173	Glycerol-nonivamide|dock|sdf|14|dock6	49.4746	-6.74732	-2.5449	-65.7149	-7.53907	-3.18817	14	88	52	90	65	94	30	0	0	0	0	0	0	0	0	0	0	0	0	0	0
1196	Glycerol-nonivamide|dock|sdf|14|dock88	47.1739	-6.81074	-2.94669	-70.1864	-7.51073	-3.39431	14	65	46	75	46	95	24	0	0	0	0	0	0	0	0	0	0	0	0	0	0
1256	Glycerol-nonivamide|dock|sdf|14|dock38	43.1088	-6.89127	-3.61817	-72.3321	-7.28018	-2.74009	14	5	43	39	36	96	48	1	0	0	0	0	0	1	5	0	0	0	0	0	0.833333
1204	Glycerol-nonivamide|dock|sdf|14|dock3	46.9098	-8.03039	-3.10494	-79.9547	-7.21689	-3.49156	14	57	6	65	6	97	15	0	1	0	1	0	0	2	0	6	0	6	0	0	2
1236	Glycerol-nonivamide|dock|sdf|14|dock46	45.0791	-6.12725	-2.71256	-62.7198	-6.97633	-2.0253	14	25	83	86	76	98	73	0	0	0	0	0	0	0	0	0	0	0	0	0	0
1223	Glycerol-nonivamide|dock|sdf|14|dock67	45.9112	-6.15415	-0.947555	-56.3895	-6.75021	-2.14284	14	38	82	100	93	99	69	0	0	0	0	0	0	0	0	0	0	0	0	0	0
1235	Glycerol-nonivamide|dock|sdf|14|dock74	45.0818	-7.33333	-2.26059	-70.3509	-6.70662	-1.86239	14	26	19	98	43	100	76	0	0	0	0	0	0	0	0	0	0	0	0	0	0

## Sheet: Final selected poses
index	Pose-Code	Gold	ASE	Affinity	Alpha HB	London DG	GBV	Ligands	Rank Gold	Rank ASE	Rank Affinity	Rank Alpha HB	Rank London DG	Rank GBV	top 10_Gold	top10_ASE	top10_Affinity_DG	top 10_Alpha	top 10_Londondg	Top 10 GBV	SUM	Score1	Score2	Score3	Score4	Score5	Score6	Average
99	MK499|dock|sdf|1|dock90	28.6931	-2.5951	-4.42409	-28.8144	-7.48656	-2.77508	1	2	100	2	69	86	1	1	0	1	0	0	1	3	2	0	2	0	0	1	0.833333
120	E4031|dock|sdf|2|dock9	46.6944	-7.43861	-3.93188	-99.0975	-8.77041	-4.42999	2	81	5	22	1	30	7	0	1	0	1	0	1	3	0	5	0	1	0	7	2.16667
264	Dofetilide|dock|sdf|3|dock69	45.6784	-6.48655	-4.72225	-99.487	-9.77284	-4.91709	3	37	14	2	1	18	2	0	0	1	1	0	1	3	0	0	2	1	0	2	0.833333
396	Trimethoprim|dock|sdf|4|dock34	34.9211	-4.96998	-1.99507	-31.0986	-7.74198	-3.52025	4	5	24	40	69	80	1	1	0	0	0	0	1	2	5	0	0	0	0	1	1
494	9-hydroxy-risperidone(PALIPERIDONE)|dock|sdf|5|dock45	42.2378	-6.98584	-5.08109	-79.7574	-7.9567	-2.32002	5	7	4	5	2	82	40	1	1	1	1	0	0	4	7	4	5	2	0	0	3
520	Benperidol|dock|sdf|6|dock4	45.9752	-11.0246	-3.50275	-69.8363	-9.98059	2.18187	6	81	1	23	9	4	52	0	1	0	1	1	0	3	0	1	0	9	4	0	2.33333
699	Droperidol|dock|sdf|7|dock78	37.4033	-5.10122	-4.47763	-73.2474	-8.19954	-2.4947	7	2	88	8	8	91	9	1	0	1	1	0	1	4	2	0	8	8	0	9	4.5
738	Norastemizole|dock|sdf|9|dock21	40.9779	-9.25763	-3.57817	-59.0946	-9.78875	0.823782	9	23	32	5	5	9	8	0	0	1	1	1	1	4	0	0	5	5	9	8	4.5
770	Vesnarinone|dock|sdf|10|dock30	45.5523	-8.46425	-3.4151	-37.7791	-10.1215	-1.02107	10	91	94	1	93	6	1	0	0	1	0	1	1	3	0	0	1	0	6	1	1.33333
881	BMCL_03_13_1829-1835_4|dock|sdf|11|dock28	49.041	-10.4127	-5.7282	-95.3344	-10.729	1.09538	11	80	30	10	5	3	39	0	0	1	1	1	0	3	0	0	10	5	3	0	3
1057	Risperidone|dock|sdf|12|dock16	40.6901	-7.14007	-5.21044	-78.9655	-8.33452	-2.34549	12	4	6	4	2	53	45	1	1	1	1	0	0	4	4	6	4	2	0	0	2.66667
1130	Haloperidol|dock|sdf|13|dock24	39.5043	-6.51611	-5.86394	-85.3833	-8.28286	-3.15698	13	30	7	1	2	51	4	0	1	1	1	0	1	4	0	7	1	2	0	4	2.33333
1227	Glycerol-nonivamide|dock|sdf|14|dock71	45.5411	-5.80263	-5.08236	-65.8837	-9.74999	-4.17313	14	34	98	2	64	8	2	0	0	1	0	1	1	3	0	0	2	0	8	2	2
