# Supplementary material for: Experimentally Validated Pharmacoinformatics Approach to Predict hERG Inhibition Potential of New Chemical Entities
Source: Front Pharmacol. 2018 Sep 19;9:1035. doi: 10.3389/fphar.2018.01035 (PMC6176658; doi:10.3389/fphar.2018.01035)
Supplement: Supplementary file 2 [file Table_2.XLSX]

## Sheet: goldscore
Compound	index	goldscore	ASE	Affinity	Alpha HB	London DG	ligand	Rank_Gold	Rank_ASE	Rank_Affinity	Rank_Alphahb	Rank_Londondg	top 10_Gold	top10_ASE	top10_Affinity_DG	top 10_Alpha	top 10_Londondg	SUM	Score1	Score2	Score3	Score4	Score5	Average
MK499|mol13|sdf|1|dock36	28	50.3211	-29.0176	-0.561159	12.9281	-13.0185	1	21	54	1	2	1	0	0	1	1	1	3	0	0	1	2	1	0.8
MK499|mol13|sdf|1|dock54	48	42.1657	-31.0791	-0.499744	51.631	-12.7596	1	14	12	2	53	2	0	0	1	0	1	2	0	0	2	0	2	0.8
MK499|mol13|sdf|1|dock42	33	47.6186	-28.9226	-0.185314	15.7364	-12.7522	1	29	58	6	21	3	0	0	1	0	1	2	0	0	6	0	3	1.8
MK499|mol13|sdf|1|dock29	5	57.3891	-29.3195	0.320373	13.7573	-12.6989	1	57	46	9	10	4	0	0	1	1	1	3	0	0	9	10	4	4.6
MK499|mol13|sdf|1|dock3	10	56.724	-29.458	0.636713	14.402	-12.6445	1	52	43	13	18	5	0	0	0	0	1	1	0	0	0	0	5	1
MK499|mol13|sdf|1|dock23	2	58.9266	-28.9624	1.80003	14.1609	-12.6087	1	60	57	34	15	6	0	0	0	0	1	1	0	0	0	0	6	1.2
MK499|mol13|sdf|1|dock61	3	58.2432	-29.2831	0.787157	13.0341	-12.5887	1	59	47	20	4	7	0	0	0	1	1	2	0	0	0	4	7	2.2
MK499|mol13|sdf|1|dock50	11	56.5481	-29.5809	0.462641	15.6727	-12.5546	1	51	41	12	20	8	0	0	0	0	1	1	0	0	0	0	8	1.6
MK499|mol13|sdf|1|dock15	27	51.7272	-29.5816	0.182222	14.1222	-12.5228	1	35	40	7	13	9	0	0	1	0	1	2	0	0	7	0	9	3.2
MK499|mol13|sdf|1|dock19	23	52.4861	-29.7952	-0.378449	12.9209	-12.4811	1	39	34	3	1	10	0	0	1	1	1	3	0	0	3	1	10	2.8
MK499|mol13|sdf|1|dock12	1	60.0791	-29.1431	1.691	13.7719	-12.4669	1	61	51	32	11	11	0	0	0	0	0	0	0	0	0	0	0	0
MK499|mol13|sdf|1|dock43	21	53.2857	-29.6632	-0.194893	13.4315	-12.4533	1	41	36	5	7	12	0	0	1	1	0	2	0	0	5	7	0	2.4
MK499|mol13|sdf|1|dock46	22	52.8853	-29.0154	0.928498	18.1834	-12.4291	1	40	55	23	27	13	0	0	0	0	0	0	0	0	0	0	0	0
MK499|mol13|sdf|1|dock37	20	54.0712	-28.9626	1.05465	18.494	-12.362	1	42	56	24	28	14	0	0	0	0	0	0	0	0	0	0	0	0
MK499|mol13|sdf|1|dock60	19	54.5544	-29.7914	0.820065	16.4452	-12.3055	1	43	35	21	23	15	0	0	0	0	0	0	0	0	0	0	0	0
MK499|mol13|sdf|1|dock33	12	56.4863	-28.6568	2.57781	14.1369	-12.2857	1	50	59	48	14	16	0	0	0	0	0	0	0	0	0	0	0	0
MK499|mol13|sdf|1|dock34	60	34.3129	-31.3146	4.19716	325.809	-12.1499	1	2	8	59	61	17	1	1	0	0	0	2	2	8	0	0	0	2
MK499|mol13|sdf|1|dock57	26	51.9166	-29.9652	1.54278	21.1365	-12.0872	1	36	29	30	33	18	0	0	0	0	0	0	0	0	0	0	0	0
MK499|mol13|sdf|1|dock13	25	51.9549	-29.8738	1.80379	23.3083	-12.0562	1	37	33	35	36	19	0	0	0	0	0	0	0	0	0	0	0	0
MK499|mol13|sdf|1|dock40	39	45.4169	-30.386	0.403917	17.9759	-12.045	1	23	24	11	26	20	0	0	0	0	0	0	0	0	0	0	0	0
MK499|mol13|sdf|1|dock44	45	43.3079	-28.5577	-0.288108	282.238	-11.9844	1	17	61	4	60	21	0	0	1	0	0	1	0	0	4	0	0	0.8
MK499|mol13|sdf|1|dock51	31	49.0648	-29.9495	0.781832	17.1305	-11.9356	1	31	30	19	25	22	0	0	0	0	0	0	0	0	0	0	0	0
MK499|mol13|sdf|1|dock53	36	46.0378	-30.3089	1.35181	21.6537	-11.6628	1	26	25	27	34	23	0	0	0	0	0	0	0	0	0	0	0	0
MK499|mol13|sdf|1|dock22	58	37.1018	-30.0122	0.638256	97.8872	-11.4916	1	4	27	14	58	24	1	0	0	0	0	1	4	0	0	0	0	0.8
MK499|mol13|sdf|1|dock14	41	44.7325	-31.3267	3.2612	30.7846	-11.3766	1	21	7	54	48	25	0	1	0	0	0	1	0	7	0	0	0	1.4
MK499|mol13|sdf|1|dock16	51	41.2466	-30.8302	2.5371	56.9708	-11.1117	1	11	17	47	54	26	0	0	0	0	0	0	0	0	0	0	0	0
MK499|mol13|sdf|1|dock1	47	42.8985	-30.9282	1.93803	57.6007	-11.0377	1	15	16	40	55	27	0	0	0	0	0	0	0	0	0	0	0	0
MK499|mol13|sdf|1|dock39	6	57.2663	-29.5942	0.650668	14.1705	-10.995	1	56	38	15	16	28	0	0	0	0	0	0	0	0	0	0	0	0
MK499|mol13|sdf|1|dock55	9	56.9939	-29.539	1.34043	13.4069	-10.9619	1	53	42	26	6	29	0	0	0	1	0	1	0	0	0	6	0	1.2
MK499|mol13|sdf|1|dock41	55	39.6382	-31.5526	4.35874	47.3319	-10.9339	1	7	5	60	50	30	1	1	0	0	0	2	7	5	0	0	0	2.4
MK499|mol13|sdf|1|dock11	16	55.4467	-29.8828	0.330903	13.8676	-10.884	1	46	32	10	12	31	0	0	1	0	0	1	0	0	10	0	0	2
MK499|mol13|sdf|1|dock30	17	55.3503	-29.6472	0.857445	14.3317	-10.8564	1	45	37	22	17	32	0	0	0	0	0	0	0	0	0	0	0	0
MK499|mol13|sdf|1|dock47	13	56.4795	-29.5861	0.765039	13.0959	-10.8564	1	49	39	17	5	33	0	0	0	1	0	1	0	0	0	5	0	1
MK499|mol13|sdf|1|dock38	7	57.0686	-29.4284	1.5536	13.0318	-10.8516	1	55	44	31	3	34	0	0	0	1	0	1	0	0	0	3	0	0.6
MK499|mol13|sdf|1|dock6	4	57.8086	-29.2731	1.7649	13.7376	-10.8335	1	58	48	33	9	35	0	0	0	1	0	1	0	0	0	9	0	1.8
MK499|mol13|sdf|1|dock4	32	47.6694	-30.7066	2.86891	24.904	-10.8043	1	30	20	52	39	36	0	0	0	0	0	0	0	0	0	0	0	0
MK499|mol13|sdf|1|dock24	15	55.7435	-29.9363	0.305422	13.7035	-10.7868	1	47	31	8	8	37	0	0	1	1	0	2	0	0	8	8	0	3.2
MK499|mol13|sdf|1|dock26	34	46.5767	-30.7048	3.23172	26.0609	-10.7752	1	28	21	53	40	38	0	0	0	0	0	0	0	0	0	0	0	0
MK499|mol13|sdf|1|dock32	14	56.4772	-29.1974	2.28362	15.1188	-10.7629	1	48	50	43	19	39	0	0	0	0	0	0	0	0	0	0	0	0
MK499|mol13|sdf|1|dock8	8	56.9996	-29.3849	1.82315	15.8053	-10.7597	1	54	45	37	22	40	0	0	0	0	0	0	0	0	0	0	0	0
MK499|mol13|sdf|1|dock58	18	55.0386	-29.0682	2.29493	18.8877	-10.726	1	44	52	44	30	41	0	0	0	0	0	0	0	0	0	0	0	0
MK499|mol13|sdf|1|dock17	44	43.5629	-31.1651	1.81304	27.9274	-10.6839	1	18	10	36	44	42	0	1	0	0	0	1	0	10	0	0	0	2
MK499|mol13|sdf|1|dock9	37	45.9738	-30.7362	2.79468	24.4524	-10.634	1	25	18	51	37	43	0	0	0	0	0	0	0	0	0	0	0	0
MK499|mol13|sdf|1|dock18	24	52.0379	-29.0528	1.36778	18.8703	-10.5815	1	38	53	28	29	44	0	0	0	0	0	0	0	0	0	0	0	0
MK499|mol13|sdf|1|dock5	29	50.0854	-29.2344	1.18962	19.6	-10.5594	1	33	49	25	31	45	0	0	0	0	0	0	0	0	0	0	0	0
MK499|mol13|sdf|1|dock45	61	32.6412	-31.6336	3.43254	66.9981	-10.4948	1	1	3	55	56	46	1	1	0	0	0	2	1	3	0	0	0	0.8
MK499|mol13|sdf|1|dock56	30	49.5327	-29.9668	0.726622	16.4927	-10.4359	1	32	28	16	24	47	0	0	0	0	0	0	0	0	0	0	0	0
MK499|mol13|sdf|1|dock48	54	39.9692	-30.5883	3.56391	39.4712	-10.225	1	8	23	57	49	48	1	0	0	0	0	1	8	0	0	0	0	1.6
MK499|mol13|sdf|1|dock52	42	44.3682	-30.6244	1.46956	20.6749	-10.183	1	20	22	29	32	49	0	0	0	0	0	0	0	0	0	0	0	0
MK499|mol13|sdf|1|dock35	52	41.0699	-31.7432	2.71453	48.9352	-10.0579	1	10	2	49	51	50	1	1	0	0	0	2	10	2	0	0	0	2.4
MK499|mol13|sdf|1|dock7	35	46.2226	-31.6162	2.76923	49.0758	-9.87637	1	27	4	50	52	51	0	1	0	0	0	1	0	4	0	0	0	0.8
MK499|mol13|sdf|1|dock25	57	38.7412	-31.5167	2.53142	142.081	-9.87637	1	5	6	46	59	52	1	1	0	0	0	2	5	6	0	0	0	2.2
MK499|mol13|sdf|1|dock28	50	41.3137	-30.0316	1.82792	23.2172	-9.84389	1	12	26	38	35	53	0	0	0	0	0	0	0	0	0	0	0	0
MK499|mol13|sdf|1|dock49	59	35.9118	-30.7067	2.37879	27.9655	-9.69425	1	3	19	45	45	54	1	0	0	0	0	1	3	0	0	0	0	0.6
MK499|mol13|sdf|1|dock2	49	41.946	-31.0619	2.26281	71.3106	-9.67887	1	13	14	42	57	55	0	0	0	0	0	0	0	0	0	0	0	0
MK499|mol13|sdf|1|dock27	43	44.3538	-31.1266	2.07951	27.9726	-9.66832	1	19	11	41	46	56	0	0	0	0	0	0	0	0	0	0	0	0
MK499|mol13|sdf|1|dock31	40	44.7683	-31.2561	1.89111	26.0781	-9.60801	1	22	9	39	41	57	0	1	0	0	0	1	0	9	0	0	0	1.8
MK499|mol13|sdf|1|dock20	53	40.1095	-28.6534	6.21642	30.4681	-9.59055	1	9	60	61	47	58	1	0	0	0	0	1	9	0	0	0	0	1.8
MK499|mol13|sdf|1|dock10	56	39.033	-31.7667	0.775618	24.5857	-9.30324	1	6	1	18	38	59	1	1	0	0	0	2	6	1	0	0	0	1.4
MK499|mol13|sdf|1|dock21	38	45.6969	-31.0627	3.59533	26.7195	-9.19024	1	24	13	58	42	60	0	0	0	0	0	0	0	0	0	0	0	0
MK499|mol13|sdf|1|dock59	46	42.9234	-31.057	3.56114	27.135	-9.0119	1	16	15	56	43	61	0	0	0	0	0	0	0	0	0	0	0	0
E4031|mol13|sdf|2|dock57	37	63.1911	-25.8893	-2.32508	0.696542	-13.2467	2	64	14	99	99	1	0	0	0	0	1	1	0	0	0	0	1	0.2
E4031|mol13|sdf|2|dock67	25	64.3654	-24.4938	-5.91107	-7.12685	-12.7983	2	76	67	42	34	2	0	0	0	0	1	1	0	0	0	0	2	0.4
E4031|mol13|sdf|2|dock68	57	62.1669	-24.298	-3.94752	-6.45518	-12.6337	2	44	72	94	56	3	0	0	0	0	1	1	0	0	0	0	3	0.6
E4031|mol13|sdf|2|dock46	86	59.5577	-27.5537	-5.60187	-4.44155	-12.5672	2	15	1	55	87	4	0	1	0	0	1	2	0	1	0	0	4	1
E4031|mol13|sdf|2|dock66	13	66.0458	-24.2246	-4.9828	-6.54974	-12.289	2	88	74	85	52	5	0	0	0	0	1	1	0	0	0	0	5	1
E4031|mol13|sdf|2|dock4	14	65.8683	-23.924	-5.79007	-6.60391	-12.1465	2	87	82	49	48	6	0	0	0	0	1	1	0	0	0	0	6	1.2
E4031|mol13|sdf|2|dock62	55	62.2249	-23.7046	-5.41773	-3.85328	-12.109	2	46	86	66	93	7	0	0	0	0	1	1	0	0	0	0	7	1.4
E4031|mol13|sdf|2|dock47	44	62.7469	-25.219	-5.34881	-7.31021	-12.1066	2	57	39	71	30	8	0	0	0	0	1	1	0	0	0	0	8	1.6
E4031|mol13|sdf|2|dock54	98	57.7434	-24.4941	-5.21254	-1.09634	-12.0889	2	3	66	79	98	9	1	0	0	0	1	2	3	0	0	0	9	2.4
E4031|mol13|sdf|2|dock30	12	66.0576	-23.6716	-4.97197	-3.74667	-12.0056	2	89	88	86	94	10	0	0	0	0	1	1	0	0	0	0	10	2
E4031|mol13|sdf|2|dock43	33	63.8557	-25.1169	-6.29479	-6.84883	-11.9538	2	68	45	27	42	11	0	0	0	0	0	0	0	0	0	0	0	0
E4031|mol13|sdf|2|dock7	11	66.0611	-23.5449	-5.20863	-5.69311	-11.9537	2	90	90	80	73	12	0	0	0	0	0	0	0	0	0	0	0	0
E4031|mol13|sdf|2|dock33	84	60.0602	-27.4853	-4.53836	-5.49935	-11.9399	2	17	2	92	77	13	0	1	0	0	0	1	0	2	0	0	0	0.4
E4031|mol13|sdf|2|dock42	53	62.3138	-25.9885	-5.47082	-5.82323	-11.9269	2	48	11	62	68	14	0	0	0	0	0	0	0	0	0	0	0	0
E4031|mol13|sdf|2|dock76	43	62.7783	-23.6667	-5.25785	-5.94947	-11.8972	2	58	89	77	66	15	0	0	0	0	0	0	0	0	0	0	0	0
E4031|mol13|sdf|2|dock56	47	62.6842	-25.1491	-5.14351	-7.37134	-11.8962	2	54	41	82	27	16	0	0	0	0	0	0	0	0	0	0	0	0
E4031|mol13|sdf|2|dock99	26	64.2361	-24.9838	-6.05301	-6.87837	-11.8424	2	75	52	34	41	17	0	0	0	0	0	0	0	0	0	0	0	0
E4031|mol13|sdf|2|dock81	68	61.4966	-25.5701	-5.33851	-6.89881	-11.8243	2	33	23	72	40	18	0	0	0	0	0	0	0	0	0	0	0	0
E4031|mol13|sdf|2|dock83	69	61.4213	-25.4644	-7.20516	-7.6646	-11.8134	2	32	28	3	21	19	0	0	1	0	0	1	0	0	3	0	0	0.6
E4031|mol13|sdf|2|dock52	77	60.5017	-26.2434	-6.40119	-6.96458	-11.7824	2	24	8	22	37	20	0	1	0	0	0	1	0	8	0	0	0	1.6
E4031|mol13|sdf|2|dock98	93	58.4446	-26.5587	-5.46922	-5.73979	-11.7742	2	8	5	63	70	21	1	1	0	0	0	2	8	5	0	0	0	2.6
E4031|mol13|sdf|2|dock71	75	60.6479	-25.2553	-6.61494	-5.31327	-11.7696	2	26	37	15	80	22	0	0	0	0	0	0	0	0	0	0	0	0
E4031|mol13|sdf|2|dock8	6	67.766	-23.8919	-6.43648	-5.2658	-11.76	2	95	83	21	82	23	0	0	0	0	0	0	0	0	0	0	0	0
E4031|mol13|sdf|2|dock44	15	65.6955	-24.8232	-5.53643	-5.73043	-11.7468	2	86	59	57	71	24	0	0	0	0	0	0	0	0	0	0	0	0
E4031|mol13|sdf|2|dock40	79	60.4328	-24.7169	-5.86064	-7.40535	-11.732	2	22	60	45	25	25	0	0	0	0	0	0	0	0	0	0	0	0
E4031|mol13|sdf|2|dock28	19	65.1677	-22.9878	-6.74977	-1.89342	-11.7279	2	82	95	10	97	26	0	0	1	0	0	1	0	0	10	0	0	2
E4031|mol13|sdf|2|dock89	67	61.6632	-25.8908	-5.71787	-6.58679	-11.7193	2	34	13	52	49	27	0	0	0	0	0	0	0	0	0	0	0	0
E4031|mol13|sdf|2|dock39	49	62.5442	-23.0566	-6.37623	-4.12735	-11.7181	2	52	93	25	89	28	0	0	0	0	0	0	0	0	0	0	0	0
E4031|mol13|sdf|2|dock49	23	64.5883	-24.5899	-7.16331	-6.48668	-11.7049	2	78	64	5	54	29	0	0	1	0	0	1	0	0	5	0	0	1
E4031|mol13|sdf|2|dock20	20	64.9136	-24.8556	-5.74065	-7.04181	-11.7035	2	81	57	51	36	30	0	0	0	0	0	0	0	0	0	0	0	0
E4031|mol13|sdf|2|dock15	1	68.8921	-22.946	-6.37823	-5.60267	-11.6998	2	100	96	24	75	31	0	0	0	0	0	0	0	0	0	0	0	0
E4031|mol13|sdf|2|dock75	18	65.4541	-24.4711	-5.44706	-6.71074	-11.6817	2	83	69	65	45	32	0	0	0	0	0	0	0	0	0	0	0	0
E4031|mol13|sdf|2|dock19	27	64.1949	-24.488	-5.63053	-6.62071	-11.6797	2	74	68	54	46	33	0	0	0	0	0	0	0	0	0	0	0	0
E4031|mol13|sdf|2|dock11	72	60.7537	-26.5288	-4.62657	-4.84853	-11.6763	2	29	6	90	86	34	0	1	0	0	0	1	0	6	0	0	0	1.2
E4031|mol13|sdf|2|dock22	76	60.5437	-24.9353	-5.12338	-7.16175	-11.6728	2	25	53	83	32	35	0	0	0	0	0	0	0	0	0	0	0	0
E4031|mol13|sdf|2|dock91	17	65.5821	-24.8432	-4.67013	-6.31661	-11.6663	2	84	58	89	59	36	0	0	0	0	0	0	0	0	0	0	0	0
E4031|mol13|sdf|2|dock9	96	58.0268	-25.8873	-3.89547	-4.96098	-11.6586	2	5	15	96	84	37	1	0	0	0	0	1	5	0	0	0	0	1
E4031|mol13|sdf|2|dock32	4	68.0084	-23.2581	-3.8964	-3.87091	-11.6582	2	97	92	95	91	38	0	0	0	0	0	0	0	0	0	0	0	0
E4031|mol13|sdf|2|dock41	66	61.6852	-22.5098	-5.38273	-5.46312	-11.6528	2	35	100	69	78	39	0	0	0	0	0	0	0	0	0	0	0	0
E4031|mol13|sdf|2|dock79	48	62.6299	-25.6761	-5.32157	-5.52135	-11.6481	2	53	20	73	76	40	0	0	0	0	0	0	0	0	0	0	0	0
E4031|mol13|sdf|2|dock18	71	61.0519	-25.6104	-4.57711	-5.33339	-11.5917	2	30	21	91	79	41	0	0	0	0	0	0	0	0	0	0	0	0
E4031|mol13|sdf|2|dock90	5	67.9377	-23.012	-5.93097	-5.30534	-11.5844	2	96	94	41	81	42	0	0	0	0	0	0	0	0	0	0	0	0
E4031|mol13|sdf|2|dock27	56	62.2131	-24.3108	-5.22429	-7.80963	-11.5589	2	45	71	78	15	43	0	0	0	0	0	0	0	0	0	0	0	0
E4031|mol13|sdf|2|dock82	42	62.8127	-23.5269	-6.06753	-5.95984	-11.5467	2	59	91	33	64	44	0	0	0	0	0	0	0	0	0	0	0	0
E4031|mol13|sdf|2|dock6	2	68.8568	-22.7614	-5.39717	-4.31096	-11.543	2	99	99	68	88	45	0	0	0	0	0	0	0	0	0	0	0	0
E4031|mol13|sdf|2|dock12	41	62.9666	-26.4459	-6.75672	-7.08288	-11.5339	2	60	7	9	35	46	0	1	1	0	0	2	0	7	9	0	0	3.2
E4031|mol13|sdf|2|dock3	3	68.0808	-25.0807	-5.2745	-6.13272	-11.5296	2	98	47	75	61	47	0	0	0	0	0	0	0	0	0	0	0	0
E4031|mol13|sdf|2|dock72	16	65.5949	-25.4282	-3.75645	-4.01452	-11.5232	2	85	29	97	90	48	0	0	0	0	0	0	0	0	0	0	0	0
E4031|mol13|sdf|2|dock85	80	60.359	-25.0335	-5.4649	-7.56475	-11.51	2	21	50	64	23	49	0	0	0	0	0	0	0	0	0	0	0	0
E4031|mol13|sdf|2|dock53	81	60.3556	-25.2776	-5.1684	-7.76792	-11.5016	2	20	35	81	19	50	0	0	0	0	0	0	0	0	0	0	0	0
E4031|mol13|sdf|2|dock45	24	64.4357	-25.2716	-5.74804	-6.741	-11.5015	2	77	36	50	44	51	0	0	0	0	0	0	0	0	0	0	0	0
E4031|mol13|sdf|2|dock95	52	62.3777	-23.9398	-5.87983	-6.53539	-11.5001	2	49	81	44	53	52	0	0	0	0	0	0	0	0	0	0	0	0
E4031|mol13|sdf|2|dock63	60	62.0795	-24.9143	-6.12487	-8.38715	-11.4985	2	41	55	32	5	53	0	0	0	1	0	1	0	0	0	5	0	1
E4031|mol13|sdf|2|dock37	90	59.1726	-25.9641	-6.38163	-7.31205	-11.4945	2	11	12	23	29	54	0	0	0	0	0	0	0	0	0	0	0	0
E4031|mol13|sdf|2|dock17	9	66.6117	-22.9196	-4.00875	-2.94102	-11.494	2	92	98	93	95	55	0	0	0	0	0	0	0	0	0	0	0	0
E4031|mol13|sdf|2|dock74	7	67.4174	-23.8644	-5.85603	-4.95406	-11.4884	2	94	84	47	85	56	0	0	0	0	0	0	0	0	0	0	0	0
E4031|mol13|sdf|2|dock5	100	47.0934	-24.1913	-0.753878	11.28	-11.4676	2	1	75	100	100	57	1	0	0	0	0	1	1	0	0	0	0	0.2
E4031|mol13|sdf|2|dock93	38	63.1355	-24.1155	-6.58746	-8.34595	-11.459	2	63	76	17	6	58	0	0	0	1	0	1	0	0	0	6	0	1.2
E4031|mol13|sdf|2|dock78	31	63.9628	-23.6822	-6.50416	-8.4444	-11.4575	2	70	87	20	4	59	0	0	0	1	0	1	0	0	0	4	0	0.8
E4031|mol13|sdf|2|dock64	59	62.1088	-24.5865	-6.88593	-7.68006	-11.4574	2	42	65	7	20	60	0	0	1	0	0	1	0	0	7	0	0	1.4
E4031|mol13|sdf|2|dock36	91	58.9434	-24.259	-6.66133	-6.47655	-11.4547	2	10	73	12	55	61	1	0	0	0	0	1	10	0	0	0	0	2
E4031|mol13|sdf|2|dock14	58	62.1604	-25.3061	-5.37758	-6.37053	-11.4289	2	43	33	70	58	62	0	0	0	0	0	0	0	0	0	0	0	0
E4031|mol13|sdf|2|dock50	54	62.2822	-23.7405	-6.69507	-6.37141	-11.4226	2	47	85	11	57	63	0	0	0	0	0	0	0	0	0	0	0	0
E4031|mol13|sdf|2|dock73	99	57.6262	-25.1438	-4.97197	-5.88699	-11.4041	2	2	42	87	67	64	1	0	0	0	0	1	2	0	0	0	0	0.4
E4031|mol13|sdf|2|dock94	30	63.9709	-25.0914	-6.16091	-6.61682	-11.396	2	71	46	30	47	65	0	0	0	0	0	0	0	0	0	0	0	0
E4031|mol13|sdf|2|dock86	32	63.917	-24.0995	-6.5513	-8.63434	-11.3875	2	69	78	19	2	66	0	0	0	1	0	1	0	0	0	2	0	0.4
E4031|mol13|sdf|2|dock10	46	62.7392	-26.7535	-7.43639	-7.57314	-11.3793	2	55	3	2	22	67	0	1	1	0	0	2	0	3	2	0	0	1
E4031|mol13|sdf|2|dock70	85	59.971	-24.6993	-6.04162	-5.70894	-11.3728	2	16	61	35	72	68	0	0	0	0	0	0	0	0	0	0	0	0
E4031|mol13|sdf|2|dock96	92	58.5673	-26.2113	-5.29748	-6.03063	-11.3469	2	9	9	74	62	69	1	1	0	0	0	2	9	9	0	0	0	3.6
E4031|mol13|sdf|2|dock84	65	61.7617	-25.8485	-5.97821	-7.34987	-11.3466	2	36	16	38	28	70	0	0	0	0	0	0	0	0	0	0	0	0
E4031|mol13|sdf|2|dock69	50	62.5412	-24.1063	-6.26827	-7.92095	-11.341	2	51	77	28	12	71	0	0	0	0	0	0	0	0	0	0	0	0
E4031|mol13|sdf|2|dock34	39	63.1015	-24.6355	-7.03329	-8.11876	-11.3264	2	62	63	6	8	72	0	0	1	1	0	2	0	0	6	8	0	2.8
E4031|mol13|sdf|2|dock13	8	66.7337	-22.9358	-5.10575	-3.85583	-11.3068	2	93	97	84	92	73	0	0	0	0	0	0	0	0	0	0	0	0
E4031|mol13|sdf|2|dock21	10	66.3426	-23.9876	-6.64311	-5.95786	-11.2947	2	91	80	13	65	74	0	0	0	0	0	0	0	0	0	0	0	0
E4031|mol13|sdf|2|dock23	78	60.4771	-26.1187	-6.03536	-6.78249	-11.2792	2	23	10	36	43	75	0	1	0	0	0	1	0	10	0	0	0	2
E4031|mol13|sdf|2|dock77	83	60.2192	-24.02	-5.88141	-6.16745	-11.2713	2	18	79	43	60	76	0	0	0	0	0	0	0	0	0	0	0	0
E4031|mol13|sdf|2|dock65	61	62.0079	-25.0232	-4.72826	-5.97108	-11.2641	2	40	51	88	63	77	0	0	0	0	0	0	0	0	0	0	0	0
E4031|mol13|sdf|2|dock31	45	62.7429	-25.5146	-5.82127	-7.19045	-11.2602	2	56	25	48	31	78	0	0	0	0	0	0	0	0	0	0	0	0
E4031|mol13|sdf|2|dock59	70	61.2105	-24.6795	-5.9476	-5.76439	-11.2502	2	31	62	40	69	79	0	0	0	0	0	0	0	0	0	0	0	0
E4031|mol13|sdf|2|dock26	64	61.9157	-25.3945	-5.27303	-5.62902	-11.2456	2	37	31	76	74	80	0	0	0	0	0	0	0	0	0	0	0	0
E4031|mol13|sdf|2|dock51	74	60.6548	-25.4744	-5.8593	-6.91544	-11.2345	2	27	27	46	39	81	0	0	0	0	0	0	0	0	0	0	0	0
E4031|mol13|sdf|2|dock61	22	64.6169	-24.4644	-6.2313	-7.5132	-11.2189	2	79	70	29	24	82	0	0	0	0	0	0	0	0	0	0	0	0
E4031|mol13|sdf|2|dock38	89	59.2398	-25.5921	-5.48289	-7.77816	-11.2029	2	12	22	61	16	83	0	0	0	0	0	0	0	0	0	0	0	0
E4031|mol13|sdf|2|dock80	94	58.1051	-25.0418	-5.50116	-8.02949	-11.1918	2	7	49	60	10	84	1	0	0	1	0	2	7	0	0	10	0	3.4
E4031|mol13|sdf|2|dock25	51	62.423	-25.0458	-5.97454	-6.57066	-11.1682	2	50	48	39	50	85	0	0	0	0	0	0	0	0	0	0	0	0
E4031|mol13|sdf|2|dock16	28	64.1929	-25.1265	-5.52926	-7.38346	-11.1602	2	73	44	58	26	86	0	0	0	0	0	0	0	0	0	0	0	0
E4031|mol13|sdf|2|dock29	88	59.4603	-25.7081	-5.40564	-5.05231	-11.1577	2	13	18	67	83	87	0	0	0	0	0	0	0	0	0	0	0	0
E4031|mol13|sdf|2|dock97	35	63.4829	-25.1568	-6.55558	-8.12212	-11.1351	2	66	40	18	7	88	0	0	0	1	0	1	0	0	0	7	0	1.4
E4031|mol13|sdf|2|dock2	40	62.9745	-25.1362	-5.5055	-7.84339	-11.1217	2	61	43	59	14	89	0	0	0	0	0	0	0	0	0	0	0	0
E4031|mol13|sdf|2|dock88	21	64.674	-24.9173	-7.18562	-8.73218	-11.1181	2	80	54	4	1	90	0	0	1	1	0	2	0	0	4	1	0	1
E4031|mol13|sdf|2|dock48	62	62.0024	-25.6942	-6.82063	-8.10088	-11.1146	2	39	19	8	9	91	0	0	1	1	0	2	0	0	8	9	0	3.4
E4031|mol13|sdf|2|dock58	36	63.2435	-25.2957	-7.45967	-8.63105	-11.029	2	65	34	1	3	92	0	0	1	1	0	2	0	0	1	3	0	0.8
E4031|mol13|sdf|2|dock100	63	61.984	-24.8799	-5.6984	-7.14808	-11.0224	2	38	56	53	33	93	0	0	0	0	0	0	0	0	0	0	0	0
E4031|mol13|sdf|2|dock1	29	64.1262	-25.3821	-6.14536	-7.77503	-11.01	2	72	32	31	18	94	0	0	0	0	0	0	0	0	0	0	0	0
E4031|mol13|sdf|2|dock60	97	57.9142	-26.5793	-5.53867	-6.95248	-10.9601	2	4	4	56	38	95	1	1	0	0	0	2	4	4	0	0	0	1.6
E4031|mol13|sdf|2|dock55	82	60.2429	-25.5262	-6.62193	-8.01121	-10.9595	2	19	24	14	11	96	0	0	0	0	0	0	0	0	0	0	0	0
E4031|mol13|sdf|2|dock35	87	59.5346	-25.4909	-6.33524	-7.85986	-10.9565	2	14	26	26	13	97	0	0	0	0	0	0	0	0	0	0	0	0
E4031|mol13|sdf|2|dock24	34	63.8444	-25.2378	-6.02625	-7.77764	-10.9373	2	67	38	37	17	98	0	0	0	0	0	0	0	0	0	0	0	0
E4031|mol13|sdf|2|dock92	73	60.712	-25.4193	-6.59959	-6.55539	-10.8416	2	28	30	16	51	99	0	0	0	0	0	0	0	0	0	0	0	0
E4031|mol13|sdf|2|dock87	95	58.0581	-25.8475	-3.16911	-2.05614	-10.7312	2	6	17	98	96	100	1	0	0	0	0	1	6	0	0	0	0	1.2
Dofetilide|mol13|sdf|3|dock83	10	68.289	-28.3056	-6.71095	-6.81832	-15.2118	3	91	10	7	6	1	0	1	1	1	1	4	0	10	7	6	1	4.8
Dofetilide|mol13|sdf|3|dock77	16	66.6335	-28.9298	-5.01355	-5.58814	-14.3888	3	85	4	43	21	2	0	1	0	0	1	2	0	4	0	0	2	1.2
Dofetilide|mol13|sdf|3|dock40	21	65.4539	-23.8665	-6.96162	-3.50285	-14.2718	3	80	90	6	46	3	0	0	1	0	1	2	0	0	6	0	3	1.8
Dofetilide|mol13|sdf|3|dock38	19	65.7764	-27.1934	-6.46496	-7.81646	-14.224	3	82	28	9	1	4	0	0	1	1	1	3	0	0	9	1	4	2.8
Dofetilide|mol13|sdf|3|dock2	33	63.133	-24.412	-5.30095	-1.49367	-14.1789	3	68	83	32	66	5	0	0	0	0	1	1	0	0	0	0	5	1
Dofetilide|mol13|sdf|3|dock96	53	59.179	-25.6294	-5.06466	-4.21974	-14.1073	3	48	65	41	38	6	0	0	0	0	1	1	0	0	0	0	6	1.2
Dofetilide|mol13|sdf|3|dock29	14	66.8511	-29.9873	-5.29944	-5.20659	-14.0853	3	87	2	34	24	7	0	1	0	0	1	2	0	2	0	0	7	1.8
Dofetilide|mol13|sdf|3|dock89	9	68.585	-27.3711	-5.9523	-5.92914	-14.0524	3	92	23	17	16	8	0	0	0	0	1	1	0	0	0	0	8	1.6
Dofetilide|mol13|sdf|3|dock49	35	62.9474	-27.5062	-4.74659	-3.15359	-13.9677	3	66	22	49	52	9	0	0	0	0	1	1	0	0	0	0	9	1.8
Dofetilide|mol13|sdf|3|dock87	6	69.8431	-24.4847	-5.174	-4.07555	-13.7775	3	95	80	38	41	10	0	0	0	0	1	1	0	0	0	0	10	2
Dofetilide|mol13|sdf|3|dock22	76	54.9812	-23.8262	-5.2995	-2.82174	-13.7127	3	25	91	33	54	11	0	0	0	0	0	0	0	0	0	0	0	0
Dofetilide|mol13|sdf|3|dock74	48	60.2188	-24.1762	-5.54699	-5.73654	-13.7123	3	53	86	26	18	12	0	0	0	0	0	0	0	0	0	0	0	0
Dofetilide|mol13|sdf|3|dock39	31	63.6113	-24.0335	-3.16627	1.29317	-13.698	3	70	88	78	86	13	0	0	0	0	0	0	0	0	0	0	0	0
Dofetilide|mol13|sdf|3|dock52	49	59.8636	-27.6944	-7.23573	-6.58761	-13.6808	3	52	19	4	10	14	0	0	1	1	0	2	0	0	4	10	0	2.8
Dofetilide|mol13|sdf|3|dock46	43	61.3812	-28.2922	-3.80533	-4.43635	-13.6603	3	58	11	74	35	15	0	0	0	0	0	0	0	0	0	0	0	0
Dofetilide|mol13|sdf|3|dock36	42	61.6011	-27.0981	-7.18457	-1.03605	-13.6023	3	59	32	5	71	16	0	0	1	0	0	1	0	0	5	0	0	1
Dofetilide|mol13|sdf|3|dock27	13	67.1475	-27.6542	-5.86561	-7.08223	-13.5956	3	88	20	21	5	17	0	0	0	1	0	1	0	0	0	5	0	1
Dofetilide|mol13|sdf|3|dock51	44	61.2492	-22.1058	-4.91601	-1.08295	-13.5901	3	57	100	44	70	18	0	0	0	0	0	0	0	0	0	0	0	0
Dofetilide|mol13|sdf|3|dock17	82	53.6363	-28.1128	-4.13393	-0.268845	-13.5565	3	19	14	64	76	19	0	0	0	0	0	0	0	0	0	0	0	0
Dofetilide|mol13|sdf|3|dock12	18	65.7824	-24.9934	-4.07825	2.82674	-13.5374	3	83	76	66	90	20	0	0	0	0	0	0	0	0	0	0	0	0
Dofetilide|mol13|sdf|3|dock37	28	63.8704	-28.4032	-1.55848	-2.23775	-13.4499	3	73	8	97	59	21	0	1	0	0	0	1	0	8	0	0	0	1.6
Dofetilide|mol13|sdf|3|dock64	86	52.2589	-23.1269	-5.67509	3.91282	-13.4372	3	15	93	23	92	22	0	0	0	0	0	0	0	0	0	0	0	0
Dofetilide|mol13|sdf|3|dock8	30	63.6619	-27.917	-7.49902	-6.59574	-13.4049	3	71	15	1	9	23	0	0	1	1	0	2	0	0	1	9	0	2
Dofetilide|mol13|sdf|3|dock41	5	69.8915	-26.7802	-5.18866	-5.65553	-13.3557	3	96	40	37	19	24	0	0	0	0	0	0	0	0	0	0	0	0
Dofetilide|mol13|sdf|3|dock72	96	48.4287	-22.6312	-4.57389	7.16027	-13.2718	3	5	98	54	97	25	1	0	0	0	0	1	5	0	0	0	0	1
Dofetilide|mol13|sdf|3|dock93	3	70.4377	-27.0804	-6.04637	-5.21549	-13.2132	3	98	33	15	23	26	0	0	0	0	0	0	0	0	0	0	0	0
Dofetilide|mol13|sdf|3|dock25	40	61.7306	-24.4528	-4.7825	-4.95145	-13.1226	3	61	81	47	28	27	0	0	0	0	0	0	0	0	0	0	0	0
Dofetilide|mol13|sdf|3|dock45	56	58.8882	-25.3729	-4.14383	-3.18792	-13.1194	3	45	70	63	51	28	0	0	0	0	0	0	0	0	0	0	0	0
Dofetilide|mol13|sdf|3|dock67	68	57.2469	-26.8333	-5.25515	-3.40708	-13.0157	3	33	39	35	49	29	0	0	0	0	0	0	0	0	0	0	0	0
Dofetilide|mol13|sdf|3|dock14	90	50.8555	-22.7161	-2.36572	1.58744	-12.9487	3	11	97	89	88	30	0	0	0	0	0	0	0	0	0	0	0	0
Dofetilide|mol13|sdf|3|dock6	61	58.048	-24.9633	-3.93502	-2.41931	-12.9357	3	40	77	71	57	31	0	0	0	0	0	0	0	0	0	0	0	0
Dofetilide|mol13|sdf|3|dock9	24	64.9088	-24.5269	-4.43517	-4.54694	-12.851	3	77	79	58	31	32	0	0	0	0	0	0	0	0	0	0	0	0
Dofetilide|mol13|sdf|3|dock28	52	59.5572	-26.7099	-4.89059	-5.06216	-12.7972	3	49	42	45	25	33	0	0	0	0	0	0	0	0	0	0	0	0
Dofetilide|mol13|sdf|3|dock47	58	58.2806	-26.3985	-5.66445	-4.51458	-12.7925	3	43	48	24	32	34	0	0	0	0	0	0	0	0	0	0	0	0
Dofetilide|mol13|sdf|3|dock50	15	66.6489	-25.0226	-5.53812	-4.4695	-12.7855	3	86	75	27	34	35	0	0	0	0	0	0	0	0	0	0	0	0
Dofetilide|mol13|sdf|3|dock82	32	63.547	-25.1242	-4.43551	-1.25215	-12.7845	3	69	71	57	68	36	0	0	0	0	0	0	0	0	0	0	0	0
Dofetilide|mol13|sdf|3|dock65	69	56.8828	-26.6345	-7.31264	-5.26723	-12.7757	3	32	45	3	22	37	0	0	1	0	0	1	0	0	3	0	0	0.6
Dofetilide|mol13|sdf|3|dock88	60	58.1088	-25.6953	-1.93204	-0.206202	-12.7596	3	41	63	94	79	38	0	0	0	0	0	0	0	0	0	0	0	0
Dofetilide|mol13|sdf|3|dock32	34	63.0972	-22.4574	-6.34941	-2.59581	-12.7492	3	67	99	12	56	39	0	0	0	0	0	0	0	0	0	0	0	0
Dofetilide|mol13|sdf|3|dock66	45	60.6673	-26.2029	-5.5996	-3.59837	-12.713	3	56	52	25	45	40	0	0	0	0	0	0	0	0	0	0	0	0
Dofetilide|mol13|sdf|3|dock21	1	75.9299	-25.9816	-6.04984	-6.39551	-12.64	3	100	59	14	12	41	0	0	0	0	0	0	0	0	0	0	0	0
Dofetilide|mol13|sdf|3|dock24	39	62.2127	-27.7649	-5.32058	-6.62603	-12.6258	3	62	17	29	8	42	0	0	0	1	0	1	0	0	0	8	0	1.6
Dofetilide|mol13|sdf|3|dock62	74	55.1474	-26.2061	-7.34694	-4.9835	-12.6229	3	27	51	2	26	43	0	0	1	0	0	1	0	0	2	0	0	0.4
Dofetilide|mol13|sdf|3|dock78	47	60.3896	-25.8891	-6.39949	-7.09034	-12.6039	3	54	60	10	4	44	0	0	1	1	0	2	0	0	10	4	0	2.8
Dofetilide|mol13|sdf|3|dock86	17	65.9143	-26.9686	-1.98787	-3.67875	-12.5522	3	84	36	93	42	45	0	0	0	0	0	0	0	0	0	0	0	0
Dofetilide|mol13|sdf|3|dock18	73	55.3683	-24.2621	-5.87023	-4.87589	-12.5437	3	28	85	20	29	46	0	0	0	0	0	0	0	0	0	0	0	0
Dofetilide|mol13|sdf|3|dock70	20	65.6354	-26.9287	-5.79953	-4.95238	-12.535	3	81	37	22	27	47	0	0	0	0	0	0	0	0	0	0	0	0
Dofetilide|mol13|sdf|3|dock59	98	45.2388	-28.1948	-5.31565	-7.40174	-12.4323	3	3	13	30	2	48	1	0	0	1	0	2	3	0	0	2	0	1
Dofetilide|mol13|sdf|3|dock98	8	68.6831	-24.2829	-2.45272	-3.39688	-12.3808	3	93	84	87	50	49	0	0	0	0	0	0	0	0	0	0	0	0
Dofetilide|mol13|sdf|3|dock79	100	39.0184	-25.1087	-5.90735	6.01233	-12.3606	3	1	72	19	94	50	1	0	0	0	0	1	1	0	0	0	0	0.2
Dofetilide|mol13|sdf|3|dock1	4	70.008	-27.5699	-4.79995	-3.64033	-12.3211	3	97	21	46	43	51	0	0	0	0	0	0	0	0	0	0	0	0
Dofetilide|mol13|sdf|3|dock3	22	65.1546	-25.5427	-4.40517	-0.220905	-12.2886	3	79	67	60	77	52	0	0	0	0	0	0	0	0	0	0	0	0
Dofetilide|mol13|sdf|3|dock99	64	57.73	-24.7592	-4.66352	1.86068	-12.2783	3	37	78	50	89	53	0	0	0	0	0	0	0	0	0	0	0	0
Dofetilide|mol13|sdf|3|dock80	36	62.8573	-27.1237	-6.35151	-6.18746	-12.2584	3	65	29	11	15	54	0	0	0	0	0	0	0	0	0	0	0	0
Dofetilide|mol13|sdf|3|dock75	71	55.9081	-25.0974	-2.86729	-3.14838	-12.1778	3	30	74	85	53	55	0	0	0	0	0	0	0	0	0	0	0	0
Dofetilide|mol13|sdf|3|dock55	88	51.5253	-26.0117	-2.97178	1.25587	-12.1767	3	13	58	81	85	56	0	0	0	0	0	0	0	0	0	0	0	0
Dofetilide|mol13|sdf|3|dock42	80	54.4194	-25.104	-3.84009	3.08642	-12.173	3	21	73	73	91	57	0	0	0	0	0	0	0	0	0	0	0	0
Dofetilide|mol13|sdf|3|dock61	66	57.4566	-26.1705	-6.69849	-5.5898	-12.1707	3	35	56	8	20	58	0	0	1	0	0	1	0	0	8	0	0	1.6
Dofetilide|mol13|sdf|3|dock34	84	52.4952	-24.0817	-3.11528	0.76453	-12.1679	3	17	87	80	83	59	0	0	0	0	0	0	0	0	0	0	0	0
Dofetilide|mol13|sdf|3|dock100	94	50.3034	-25.5422	-1.52435	-1.41454	-12.1612	3	7	68	98	67	60	1	0	0	0	0	1	7	0	0	0	0	1.4
Dofetilide|mol13|sdf|3|dock85	29	63.8032	-28.7516	-5.15907	-4.18545	-12.1607	3	72	5	40	39	61	0	1	0	0	0	1	0	5	0	0	0	1
Dofetilide|mol13|sdf|3|dock33	65	57.673	-24.4125	-5.20655	-6.30425	-12.1605	3	36	82	36	14	62	0	0	0	0	0	0	0	0	0	0	0	0
Dofetilide|mol13|sdf|3|dock5	7	69.7396	-26.5543	-4.65151	-5.73812	-12.1364	3	94	47	52	17	63	0	0	0	0	0	0	0	0	0	0	0	0
Dofetilide|mol13|sdf|3|dock90	55	58.9628	-26.1448	-4.58	-4.32887	-12.068	3	46	57	53	37	64	0	0	0	0	0	0	0	0	0	0	0	0
Dofetilide|mol13|sdf|3|dock44	77	54.8095	-26.3838	-5.30517	1.50968	-12.039	3	24	49	31	87	65	0	0	0	0	0	0	0	0	0	0	0	0
Dofetilide|mol13|sdf|3|dock68	91	50.826	-27.2835	-2.7861	22.5288	-12.0296	3	10	26	86	100	66	1	0	0	0	0	1	10	0	0	0	0	2
Dofetilide|mol13|sdf|3|dock63	41	61.6593	-26.7193	-5.0195	-1.83211	-12.0289	3	60	41	42	65	67	0	0	0	0	0	0	0	0	0	0	0	0
Dofetilide|mol13|sdf|3|dock31	99	44.7799	-25.8365	-4.42633	-3.60847	-12.0249	3	2	61	59	44	68	1	0	0	0	0	1	2	0	0	0	0	0.4
Dofetilide|mol13|sdf|3|dock16	37	62.6185	-26.2984	-4.03156	-6.33536	-11.8649	3	64	50	70	13	69	0	0	0	0	0	0	0	0	0	0	0	0
Dofetilide|mol13|sdf|3|dock57	2	71.761	-26.6051	-4.56123	-4.47038	-11.856	3	99	46	56	33	70	0	0	0	0	0	0	0	0	0	0	0	0
Dofetilide|mol13|sdf|3|dock54	92	50.421	-30.9999	-1.87856	1.23138	-11.8485	3	9	1	96	84	71	1	1	0	0	0	2	9	1	0	0	0	2
Dofetilide|mol13|sdf|3|dock95	57	58.4833	-25.6421	-4.6633	-2.31783	-11.8352	3	44	64	51	58	72	0	0	0	0	0	0	0	0	0	0	0	0
Dofetilide|mol13|sdf|3|dock76	63	57.7768	-25.4849	-3.87949	-3.46336	-11.8277	3	38	69	72	47	73	0	0	0	0	0	0	0	0	0	0	0	0
Dofetilide|mol13|sdf|3|dock43	26	64.3802	-27.1044	-4.78003	-2.0681	-11.8227	3	75	31	48	62	74	0	0	0	0	0	0	0	0	0	0	0	0
Dofetilide|mol13|sdf|3|dock26	11	67.6624	-23.0363	-2.89279	0.304555	-11.8139	3	90	96	84	81	75	0	0	0	0	0	0	0	0	0	0	0	0
Dofetilide|mol13|sdf|3|dock4	12	67.5931	-25.716	-2.25524	6.72876	-11.7655	3	89	62	90	95	76	0	0	0	0	0	0	0	0	0	0	0	0
Dofetilide|mol13|sdf|3|dock13	50	59.6438	-26.1969	-3.57112	-1.13882	-11.7602	3	51	53	76	69	77	0	0	0	0	0	0	0	0	0	0	0	0
Dofetilide|mol13|sdf|3|dock60	51	59.6036	-26.1739	-5.4041	-6.5466	-11.7367	3	50	55	28	11	78	0	0	0	0	0	0	0	0	0	0	0	0
Dofetilide|mol13|sdf|3|dock71	25	64.7756	-26.6786	-5.91936	-7.23638	-11.7101	3	76	43	18	3	79	0	0	0	1	0	1	0	0	0	3	0	0.6
Dofetilide|mol13|sdf|3|dock11	62	57.9592	-23.893	-3.44179	-0.932357	-11.6847	3	39	89	77	72	80	0	0	0	0	0	0	0	0	0	0	0	0
Dofetilide|mol13|sdf|3|dock56	23	65.0775	-27.2132	-1.89897	-0.207457	-11.6512	3	78	27	95	78	81	0	0	0	0	0	0	0	0	0	0	0	0
Dofetilide|mol13|sdf|3|dock10	54	59.0519	-23.1262	-4.38829	0.363268	-11.55	3	47	94	61	82	82	0	0	0	0	0	0	0	0	0	0	0	0
Dofetilide|mol13|sdf|3|dock53	83	52.5357	-23.0608	-3.77831	-0.4928	-11.484	3	18	95	75	75	83	0	0	0	0	0	0	0	0	0	0	0	0
Dofetilide|mol13|sdf|3|dock19	95	48.5202	-29.2688	-2.22462	-0.107602	-11.4715	3	6	3	92	80	84	1	1	0	0	0	2	6	3	0	0	0	1.8
Dofetilide|mol13|sdf|3|dock23	81	53.697	-27.1066	-1.0139	7.26774	-11.454	3	20	30	100	98	85	0	0	0	0	0	0	0	0	0	0	0	0
Dofetilide|mol13|sdf|3|dock81	79	54.6916	-27.3419	-5.97189	-4.09038	-11.4498	3	22	25	16	40	86	0	0	0	0	0	0	0	0	0	0	0	0
Dofetilide|mol13|sdf|3|dock15	38	62.4036	-26.6517	-4.56202	-2.12467	-11.427	3	63	44	55	61	87	0	0	0	0	0	0	0	0	0	0	0	0
Dofetilide|mol13|sdf|3|dock97	75	55.0834	-25.6266	-4.07023	-4.40038	-11.4242	3	26	66	67	36	88	0	0	0	0	0	0	0	0	0	0	0	0
Dofetilide|mol13|sdf|3|dock84	85	52.3211	-28.6805	-4.38493	-0.617382	-11.4214	3	16	6	62	73	89	0	1	0	0	0	1	0	6	0	0	0	1.2
Dofetilide|mol13|sdf|3|dock73	67	57.3187	-28.2357	-4.12389	-6.65951	-11.3112	3	34	12	65	7	90	0	0	0	1	0	1	0	0	0	7	0	1.4
Dofetilide|mol13|sdf|3|dock30	72	55.8891	-26.1876	-4.03315	-2.12649	-11.2937	3	29	54	69	60	91	0	0	0	0	0	0	0	0	0	0	0	0
Dofetilide|mol13|sdf|3|dock69	93	50.3058	-27.8042	-2.92439	4.91106	-11.2804	3	8	16	82	93	92	1	0	0	0	0	1	8	0	0	0	0	1.6
Dofetilide|mol13|sdf|3|dock94	97	48.1449	-28.3744	-2.22485	7.06097	-11.2337	3	4	9	91	96	93	1	1	0	0	0	2	4	9	0	0	0	2.6
Dofetilide|mol13|sdf|3|dock35	87	51.8876	-27.0394	-1.37393	8.2266	-11.1802	3	14	35	99	99	94	0	0	0	0	0	0	0	0	0	0	0	0
Dofetilide|mol13|sdf|3|dock58	70	56.3221	-27.7478	-3.16301	-0.543473	-11.1571	3	31	18	79	74	95	0	0	0	0	0	0	0	0	0	0	0	0
Dofetilide|mol13|sdf|3|dock48	27	64.1293	-27.0662	-2.91625	-2.71624	-11.1333	3	74	34	83	55	96	0	0	0	0	0	0	0	0	0	0	0	0
Dofetilide|mol13|sdf|3|dock20	89	51.0838	-28.5235	-4.03557	-4.86955	-11.0316	3	12	7	68	30	97	0	1	0	0	0	1	0	7	0	0	0	1.4
Dofetilide|mol13|sdf|3|dock91	78	54.7441	-27.3647	-6.06792	-3.42997	-11.023	3	23	24	13	48	98	0	0	0	0	0	0	0	0	0	0	0	0
Dofetilide|mol13|sdf|3|dock92	46	60.4144	-26.8508	-2.39561	-1.86322	-10.9313	3	55	38	88	64	99	0	0	0	0	0	0	0	0	0	0	0	0
Dofetilide|mol13|sdf|3|dock7	59	58.2455	-23.7248	-5.17344	-1.97695	-10.4061	3	42	92	39	63	100	0	0	0	0	0	0	0	0	0	0	0	0
Trimethoprim|mol13|sdf|4|dock55	61	44.5194	-19.3521	-4.92627	-5.36586	-12.9527	4	40	18	36	14	1	0	0	0	0	1	1	0	0	0	0	1	0.2
Trimethoprim|mol13|sdf|4|dock59	99	38.5475	-16.8032	-3.79283	-3.00406	-12.8447	4	2	71	87	62	2	1	0	0	0	1	2	2	0	0	0	2	0.8
Trimethoprim|mol13|sdf|4|dock46	63	44.4182	-15.9274	-3.44908	5.6547	-12.6631	4	38	92	94	98	3	0	0	0	0	1	1	0	0	0	0	3	0.6
Trimethoprim|mol13|sdf|4|dock23	93	41.4133	-20.9383	-3.40511	-4.04675	-12.1343	4	8	5	95	41	4	1	1	0	0	1	3	8	5	0	0	4	3.4
Trimethoprim|mol13|sdf|4|dock87	98	39.8885	-20.5466	-3.6881	-5.22445	-12.1003	4	3	8	89	19	5	1	1	0	0	1	3	3	8	0	0	5	3.2
Trimethoprim|mol13|sdf|4|dock14	70	44.0842	-20.4096	-4.49612	-4.90438	-11.8459	4	31	10	62	27	6	0	1	0	0	1	2	0	10	0	0	6	3.2
Trimethoprim|mol13|sdf|4|dock85	28	47.5135	-19.8561	-4.65004	-4.98539	-11.756	4	73	13	51	25	7	0	0	0	0	1	1	0	0	0	0	7	1.4
Trimethoprim|mol13|sdf|4|dock8	57	44.872	-17.2267	-5.1796	-3.97339	-11.6799	4	44	55	19	43	8	0	0	0	0	1	1	0	0	0	0	8	1.6
Trimethoprim|mol13|sdf|4|dock86	43	45.9551	-19.6293	-4.50553	-4.97786	-11.6569	4	58	15	61	26	9	0	0	0	0	1	1	0	0	0	0	9	1.8
Trimethoprim|mol13|sdf|4|dock35	52	45.2411	-16.2177	-5.27642	-1.63548	-11.5656	4	49	85	17	81	10	0	0	0	0	1	1	0	0	0	0	10	2
Trimethoprim|mol13|sdf|4|dock15	53	45.1612	-19.2387	-4.52542	1.29512	-11.4923	4	48	19	60	94	11	0	0	0	0	0	0	0	0	0	0	0	0
Trimethoprim|mol13|sdf|4|dock20	59	44.6035	-19.045	-4.77402	-5.2668	-11.3577	4	42	21	43	17	12	0	0	0	0	0	0	0	0	0	0	0	0
Trimethoprim|mol13|sdf|4|dock84	58	44.8162	-15.256	-4.67068	-2.38253	-11.2913	4	43	95	50	72	13	0	0	0	0	0	0	0	0	0	0	0	0
Trimethoprim|mol13|sdf|4|dock50	64	44.3717	-20.4521	-4.55474	-5.16391	-11.2512	4	37	9	58	22	14	0	1	0	0	0	1	0	9	0	0	0	1.8
Trimethoprim|mol13|sdf|4|dock99	39	46.4191	-16.1486	-3.59256	-1.50401	-11.248	4	62	89	91	82	15	0	0	0	0	0	0	0	0	0	0	0	0
Trimethoprim|mol13|sdf|4|dock2	8	48.9555	-17.9862	-5.38028	-2.57697	-11.1869	4	93	38	11	70	16	0	0	0	0	0	0	0	0	0	0	0	0
Trimethoprim|mol13|sdf|4|dock24	2	50.5443	-16.083	-5.57855	-2.20874	-11.1055	4	99	91	1	75	17	0	0	1	0	0	1	0	0	1	0	0	0.2
Trimethoprim|mol13|sdf|4|dock94	66	44.3051	-14.9782	-3.99651	-2.39131	-11.0361	4	35	97	81	71	18	0	0	0	0	0	0	0	0	0	0	0	0
Trimethoprim|mol13|sdf|4|dock66	67	44.2701	-20.3652	-4.61831	-5.23033	-11.0054	4	34	11	53	18	19	0	0	0	0	0	0	0	0	0	0	0	0
Trimethoprim|mol13|sdf|4|dock7	34	46.9973	-16.187	-3.53132	-2.36319	-10.9933	4	67	88	92	73	20	0	0	0	0	0	0	0	0	0	0	0	0
Trimethoprim|mol13|sdf|4|dock63	82	42.8489	-19.6157	-4.3446	-4.88125	-10.987	4	19	16	73	28	21	0	0	0	0	0	0	0	0	0	0	0	0
Trimethoprim|mol13|sdf|4|dock38	37	46.69	-16.1949	-4.71342	-3.95556	-10.9729	4	64	87	47	44	22	0	0	0	0	0	0	0	0	0	0	0	0
Trimethoprim|mol13|sdf|4|dock32	38	46.4841	-19.3815	-5.458	-3.42082	-10.8942	4	63	17	6	54	23	0	0	1	0	0	1	0	0	6	0	0	1.2
Trimethoprim|mol13|sdf|4|dock12	56	44.8926	-16.673	-4.49266	-3.94955	-10.8833	4	45	76	63	46	24	0	0	0	0	0	0	0	0	0	0	0	0
Trimethoprim|mol13|sdf|4|dock68	73	43.9684	-15.5789	-4.92738	9.63382	-10.835	4	28	94	35	99	25	0	0	0	0	0	0	0	0	0	0	0	0
Trimethoprim|mol13|sdf|4|dock65	44	45.9167	-20.9111	-4.5636	-5.7296	-10.7998	4	57	6	56	12	26	0	1	0	0	0	1	0	6	0	0	0	1.2
Trimethoprim|mol13|sdf|4|dock22	14	48.338	-18.6215	-4.97209	0.629501	-10.7879	4	87	27	32	93	27	0	0	0	0	0	0	0	0	0	0	0	0
Trimethoprim|mol13|sdf|4|dock30	23	47.9443	-18.2033	-5.02842	1.53287	-10.7469	4	78	32	29	96	28	0	0	0	0	0	0	0	0	0	0	0	0
Trimethoprim|mol13|sdf|4|dock81	35	46.8672	-16.6671	-5.09027	-3.24144	-10.7359	4	66	77	23	58	29	0	0	0	0	0	0	0	0	0	0	0	0
Trimethoprim|mol13|sdf|4|dock41	90	41.9518	-16.76	-3.03935	-0.784838	-10.7288	4	11	73	97	86	30	0	0	0	0	0	0	0	0	0	0	0	0
Trimethoprim|mol13|sdf|4|dock21	54	45.1404	-19.7681	-4.75335	-3.58937	-10.7167	4	47	14	44	52	31	0	0	0	0	0	0	0	0	0	0	0	0
Trimethoprim|mol13|sdf|4|dock73	26	47.6491	-18.0855	-4.63894	-3.68883	-10.7111	4	75	35	52	50	32	0	0	0	0	0	0	0	0	0	0	0	0
Trimethoprim|mol13|sdf|4|dock13	25	47.7278	-17.3988	-4.28441	-1.27557	-10.7078	4	76	52	74	83	33	0	0	0	0	0	0	0	0	0	0	0	0
Trimethoprim|mol13|sdf|4|dock61	21	48.0599	-17.9874	-4.77672	-3.56965	-10.6734	4	80	37	42	53	34	0	0	0	0	0	0	0	0	0	0	0	0
Trimethoprim|mol13|sdf|4|dock44	27	47.5295	-17.9999	-5.04139	0.337712	-10.6731	4	74	36	28	92	35	0	0	0	0	0	0	0	0	0	0	0	0
Trimethoprim|mol13|sdf|4|dock100	13	48.3461	-18.6297	-5.34259	-3.63074	-10.6631	4	88	26	12	51	36	0	0	0	0	0	0	0	0	0	0	0	0
Trimethoprim|mol13|sdf|4|dock27	42	46.191	-18.1679	-5.31044	-3.24549	-10.6494	4	59	33	14	57	37	0	0	0	0	0	0	0	0	0	0	0	0
Trimethoprim|mol13|sdf|4|dock78	16	48.2284	-18.3886	-5.17278	-4.347	-10.6315	4	85	29	20	33	38	0	0	0	0	0	0	0	0	0	0	0	0
Trimethoprim|mol13|sdf|4|dock90	9	48.9454	-15.7462	-5.06447	-2.66255	-10.6128	4	92	93	26	67	39	0	0	0	0	0	0	0	0	0	0	0	0
Trimethoprim|mol13|sdf|4|dock9	65	44.3214	-18.2387	-4.87187	-3.87944	-10.587	4	36	31	39	47	40	0	0	0	0	0	0	0	0	0	0	0	0
Trimethoprim|mol13|sdf|4|dock43	31	47.1724	-16.2579	-5.29819	-1.02549	-10.5868	4	70	83	15	85	41	0	0	0	0	0	0	0	0	0	0	0	0
Trimethoprim|mol13|sdf|4|dock42	10	48.6581	-18.3408	-5.3399	-4.28739	-10.5617	4	91	30	13	35	42	0	0	0	0	0	0	0	0	0	0	0	0
Trimethoprim|mol13|sdf|4|dock51	22	48.0409	-18.1244	-4.40561	11.2845	-10.5451	4	79	34	68	100	43	0	0	0	0	0	0	0	0	0	0	0	0
Trimethoprim|mol13|sdf|4|dock1	6	49.2505	-17.7998	-4.98676	0.0812136	-10.5371	4	95	44	31	91	44	0	0	0	0	0	0	0	0	0	0	0	0
Trimethoprim|mol13|sdf|4|dock96	48	45.4658	-17.0183	-3.96094	3.14714	-10.5337	4	53	61	83	97	45	0	0	0	0	0	0	0	0	0	0	0	0
Trimethoprim|mol13|sdf|4|dock57	1	51.0807	-16.2074	-5.44518	-2.28955	-10.4934	4	100	86	8	74	46	0	0	1	0	0	1	0	0	8	0	0	1.6
Trimethoprim|mol13|sdf|4|dock80	24	47.8488	-16.5641	-4.94874	-0.100868	-10.4448	4	77	79	34	90	47	0	0	0	0	0	0	0	0	0	0	0	0
Trimethoprim|mol13|sdf|4|dock56	49	45.3978	-18.7295	-4.05869	-4.70065	-10.4349	4	52	24	80	29	48	0	0	0	0	0	0	0	0	0	0	0	0
Trimethoprim|mol13|sdf|4|dock97	40	46.3813	-17.9205	-3.67135	-2.61559	-10.4014	4	61	40	90	68	49	0	0	0	0	0	0	0	0	0	0	0	0
Trimethoprim|mol13|sdf|4|dock71	3	50.2838	-18.9729	-4.20892	-5.3437	-10.3837	4	98	22	77	15	50	0	0	0	0	0	0	0	0	0	0	0	0
Trimethoprim|mol13|sdf|4|dock25	68	44.1843	-16.236	-4.67946	-4.53008	-10.38	4	33	84	48	30	51	0	0	0	0	0	0	0	0	0	0	0	0
Trimethoprim|mol13|sdf|4|dock33	4	50.1944	-17.1009	-4.88956	-4.47044	-10.3719	4	97	59	38	31	52	0	0	0	0	0	0	0	0	0	0	0	0
Trimethoprim|mol13|sdf|4|dock18	11	48.5267	-16.9966	-5.54225	-4.08209	-10.3503	4	90	64	2	40	53	0	0	1	0	0	1	0	0	2	0	0	0.4
Trimethoprim|mol13|sdf|4|dock11	51	45.2897	-18.6689	-5.12923	-4.18074	-10.3501	4	50	25	22	37	54	0	0	0	0	0	0	0	0	0	0	0	0
Trimethoprim|mol13|sdf|4|dock60	60	44.5218	-17.8464	-4.2076	-0.10182	-10.3271	4	41	43	78	89	55	0	0	0	0	0	0	0	0	0	0	0	0
Trimethoprim|mol13|sdf|4|dock82	7	49.1707	-17.9594	-4.56026	-0.682695	-10.3024	4	94	39	57	87	56	0	0	0	0	0	0	0	0	0	0	0	0
Trimethoprim|mol13|sdf|4|dock58	50	45.3572	-16.8183	-5.41243	-1.98924	-10.2972	4	51	70	10	78	57	0	0	1	0	0	1	0	0	10	0	0	2
Trimethoprim|mol13|sdf|4|dock36	30	47.1753	-21.3149	-4.52917	-5.17599	-10.1988	4	71	3	59	20	58	0	1	0	0	0	1	0	3	0	0	0	0.6
Trimethoprim|mol13|sdf|4|dock89	86	42.333	-22.6059	-4.23803	-6.19655	-10.1953	4	15	1	76	5	59	0	1	0	1	0	2	0	1	0	5	0	1.2
Trimethoprim|mol13|sdf|4|dock29	19	48.1109	-17.002	-5.4554	-2.74077	-10.1776	4	82	63	7	64	60	0	0	1	0	0	1	0	0	7	0	0	1.4
Trimethoprim|mol13|sdf|4|dock75	15	48.3337	-20.5776	-4.3925	-5.33311	-10.1499	4	86	7	71	16	61	0	1	0	0	0	1	0	7	0	0	0	1.4
Trimethoprim|mol13|sdf|4|dock77	5	49.4325	-17.0181	-2.13193	-1.74006	-10.1377	4	96	62	99	80	62	0	0	0	0	0	0	0	0	0	0	0	0
Trimethoprim|mol13|sdf|4|dock98	77	43.0939	-16.8413	-3.47433	-0.491985	-10.1245	4	24	69	93	88	63	0	0	0	0	0	0	0	0	0	0	0	0
Trimethoprim|mol13|sdf|4|dock48	20	48.0623	-20.3312	-4.35801	-5.13381	-10.1095	4	81	12	72	24	64	0	0	0	0	0	0	0	0	0	0	0	0
Trimethoprim|mol13|sdf|4|dock92	29	47.3205	-17.4025	-4.59348	-2.16504	-10.1025	4	72	51	54	76	65	0	0	0	0	0	0	0	0	0	0	0	0
Trimethoprim|mol13|sdf|4|dock39	12	48.4674	-17.323	-5.19221	-2.70559	-10.0471	4	89	53	18	66	66	0	0	0	0	0	0	0	0	0	0	0	0
Trimethoprim|mol13|sdf|4|dock67	18	48.1676	-19.0463	-3.89725	-5.16019	-10.0349	4	83	20	85	23	67	0	0	0	0	0	0	0	0	0	0	0	0
Trimethoprim|mol13|sdf|4|dock6	62	44.5146	-16.8749	-5.41664	-3.35605	-10.029	4	39	67	9	55	68	0	0	1	0	0	1	0	0	9	0	0	1.8
Trimethoprim|mol13|sdf|4|dock74	92	41.8716	-17.2656	-5.29018	-3.82008	-9.97413	4	9	54	16	48	69	1	0	0	0	0	1	9	0	0	0	0	1.8
Trimethoprim|mol13|sdf|4|dock28	17	48.1916	-16.2737	-4.89487	-2.70621	-9.92789	4	84	82	37	65	70	0	0	0	0	0	0	0	0	0	0	0	0
Trimethoprim|mol13|sdf|4|dock52	79	42.9482	-18.5582	-5.053	-2.81097	-9.90059	4	22	28	27	63	71	0	0	0	0	0	0	0	0	0	0	0	0
Trimethoprim|mol13|sdf|4|dock3	32	47.1001	-16.8891	-5.49518	-4.16317	-9.80982	4	69	66	5	39	72	0	0	1	0	0	1	0	0	5	0	0	1
Trimethoprim|mol13|sdf|4|dock45	80	42.8817	-16.4873	-5.51609	-1.21623	-9.77238	4	21	81	3	84	73	0	0	1	0	0	1	0	0	3	0	0	0.6
Trimethoprim|mol13|sdf|4|dock31	33	47.0146	-16.5432	-4.42388	-4.04202	-9.76939	4	68	80	67	42	74	0	0	0	0	0	0	0	0	0	0	0	0
Trimethoprim|mol13|sdf|4|dock54	45	45.8065	-17.9005	-5.15623	-3.95044	-9.75792	4	56	41	21	45	75	0	0	0	0	0	0	0	0	0	0	0	0
Trimethoprim|mol13|sdf|4|dock53	81	42.8578	-17.145	-2.68858	-2.16283	-9.7548	4	20	57	98	77	76	0	0	0	0	0	0	0	0	0	0	0	0
Trimethoprim|mol13|sdf|4|dock34	72	43.9858	-17.5226	-3.96369	-2.59591	-9.73191	4	29	49	82	69	77	0	0	0	0	0	0	0	0	0	0	0	0
Trimethoprim|mol13|sdf|4|dock37	41	46.3355	-16.9797	-4.42631	-3.11764	-9.71525	4	60	65	66	60	78	0	0	0	0	0	0	0	0	0	0	0	0
Trimethoprim|mol13|sdf|4|dock91	47	45.4757	-17.8756	-4.47799	-6.79063	-9.70046	4	54	42	64	1	79	0	0	0	1	0	1	0	0	0	1	0	0.2
Trimethoprim|mol13|sdf|4|dock10	83	42.778	-17.7322	-4.3927	-6.24154	-9.57347	4	18	45	70	4	80	0	0	0	1	0	1	0	0	0	4	0	0.8
Trimethoprim|mol13|sdf|4|dock40	46	45.6164	-17.7142	-3.33068	-5.17093	-9.5717	4	55	46	96	21	81	0	0	0	0	0	0	0	0	0	0	0	0
Trimethoprim|mol13|sdf|4|dock83	88	42.0938	-21.2977	-4.73829	-6.71057	-9.56152	4	13	4	46	2	82	0	1	0	1	0	2	0	4	0	2	0	1.2
Trimethoprim|mol13|sdf|4|dock4	78	42.9663	-16.1062	-4.96897	-3.21198	-9.53268	4	23	90	33	59	83	0	0	0	0	0	0	0	0	0	0	0	0
Trimethoprim|mol13|sdf|4|dock16	55	45.0096	-17.6462	-4.99639	-6.08148	-9.51206	4	46	48	30	9	84	0	0	0	1	0	1	0	0	0	9	0	1.8
Trimethoprim|mol13|sdf|4|dock70	91	41.8911	-17.6761	-4.25218	-5.74203	-9.50851	4	10	47	75	11	85	1	0	0	0	0	1	10	0	0	0	0	2
Trimethoprim|mol13|sdf|4|dock26	76	43.7457	-17.0305	-5.49893	-5.67831	-9.48994	4	25	60	4	13	86	0	0	1	0	0	1	0	0	4	0	0	0.8
Trimethoprim|mol13|sdf|4|dock17	71	43.9883	-17.1901	-5.07986	-4.43255	-9.43238	4	30	56	24	32	87	0	0	0	0	0	0	0	0	0	0	0	0
Trimethoprim|mol13|sdf|4|dock64	87	42.3151	-16.686	-5.06687	-1.93378	-9.37624	4	14	75	25	79	88	0	0	0	0	0	0	0	0	0	0	0	0
Trimethoprim|mol13|sdf|4|dock5	84	42.6413	-17.1223	-4.43851	-6.10878	-9.37619	4	17	58	65	6	89	0	0	0	1	0	1	0	0	0	6	0	1.2
Trimethoprim|mol13|sdf|4|dock19	94	41.261	-15.0056	-4.78723	-3.11222	-9.33663	4	7	96	40	61	90	1	0	0	0	0	1	7	0	0	0	0	1.4
Trimethoprim|mol13|sdf|4|dock62	89	42.0648	-16.8431	-4.586	-4.33721	-9.26636	4	12	68	55	34	91	0	0	0	0	0	0	0	0	0	0	0	0
Trimethoprim|mol13|sdf|4|dock79	74	43.8454	-13.8999	-4.74613	-3.7743	-9.25274	4	27	99	45	49	92	0	0	0	0	0	0	0	0	0	0	0	0
Trimethoprim|mol13|sdf|4|dock95	36	46.7136	-16.7294	-1.47498	1.39315	-9.24247	4	65	74	100	95	93	0	0	0	0	0	0	0	0	0	0	0	0
Trimethoprim|mol13|sdf|4|dock76	85	42.4117	-16.6394	-4.39562	-4.23714	-9.09264	4	16	78	69	36	94	0	0	0	0	0	0	0	0	0	0	0	0
Trimethoprim|mol13|sdf|4|dock69	95	41.141	-16.8028	-3.74725	-4.16556	-9.0614	4	6	72	88	38	95	1	0	0	0	0	1	6	0	0	0	0	1.2
Trimethoprim|mol13|sdf|4|dock93	75	43.7875	-13.6573	-4.67294	-5.81991	-8.78911	4	26	100	49	10	96	0	0	0	1	0	1	0	0	0	10	0	2
Trimethoprim|mol13|sdf|4|dock88	69	44.1342	-14.7576	-4.78213	-6.09971	-8.66298	4	32	98	41	7	97	0	0	0	1	0	1	0	0	0	7	0	1.4
Trimethoprim|mol13|sdf|4|dock49	96	40.876	-17.4267	-3.90057	-3.32656	-8.6125	4	5	50	84	56	98	1	0	0	0	0	1	5	0	0	0	0	1
Trimethoprim|mol13|sdf|4|dock72	97	40.6161	-22.4275	-3.86356	-6.32678	-8.57269	4	4	2	86	3	99	1	1	0	1	0	3	4	2	0	3	0	1.8
Trimethoprim|mol13|sdf|4|dock47	100	35.4194	-18.7639	-4.10644	-6.08504	-8.3445	4	1	23	79	8	100	1	0	0	1	0	2	1	0	0	8	0	1.8
9-hydroxy-risperidone(PALIPERIDONE)|mol13|sdf|5|dock77	56	63.0059	-30.8205	-6.54049	0.798471	-14.7072	5	45	30	66	96	1	0	0	0	0	1	1	0	0	0	0	1	0.2
9-hydroxy-risperidone(PALIPERIDONE)|mol13|sdf|5|dock63	63	62.5501	-29.1268	-7.32538	-5.58066	-14.1598	5	38	95	36	46	2	0	0	0	0	1	1	0	0	0	0	2	0.4
9-hydroxy-risperidone(PALIPERIDONE)|mol13|sdf|5|dock38	42	63.591	-30.3117	-6.97549	-5.65755	-13.9807	5	59	68	50	43	3	0	0	0	0	1	1	0	0	0	0	3	0.6
9-hydroxy-risperidone(PALIPERIDONE)|mol13|sdf|5|dock75	12	65.8454	-31.4076	-6.14581	-3.02385	-13.894	5	89	9	76	78	4	0	1	0	0	1	2	0	9	0	0	4	2.6
9-hydroxy-risperidone(PALIPERIDONE)|mol13|sdf|5|dock68	53	63.111	-30.2059	-6.63638	-3.73785	-13.8651	5	48	76	62	71	5	0	0	0	0	1	1	0	0	0	0	5	1
9-hydroxy-risperidone(PALIPERIDONE)|mol13|sdf|5|dock53	72	61.6392	-30.0039	-5.80571	-2.13754	-13.8335	5	29	83	85	86	6	0	0	0	0	1	1	0	0	0	0	6	1.2
9-hydroxy-risperidone(PALIPERIDONE)|mol13|sdf|5|dock25	27	64.2912	-29.905	-7.0549	-5.36957	-13.8331	5	74	87	48	53	7	0	0	0	0	1	1	0	0	0	0	7	1.4
9-hydroxy-risperidone(PALIPERIDONE)|mol13|sdf|5|dock1	13	65.7098	-30.5171	-6.67	-4.29132	-13.7879	5	88	59	59	67	8	0	0	0	0	1	1	0	0	0	0	8	1.6
9-hydroxy-risperidone(PALIPERIDONE)|mol13|sdf|5|dock100	45	63.529	-30.2025	-7.05545	-4.95835	-13.7875	5	56	77	47	60	9	0	0	0	0	1	1	0	0	0	0	9	1.8
9-hydroxy-risperidone(PALIPERIDONE)|mol13|sdf|5|dock14	100	58.8965	-29.8889	-6.5999	-2.99217	-13.787	5	1	88	63	79	10	1	0	0	0	1	2	1	0	0	0	10	2.2
9-hydroxy-risperidone(PALIPERIDONE)|mol13|sdf|5|dock60	11	66.3451	-31.7159	-6.66391	-3.16389	-13.7624	5	90	7	60	75	11	0	1	0	0	0	1	0	7	0	0	0	1.4
9-hydroxy-risperidone(PALIPERIDONE)|mol13|sdf|5|dock13	31	64.0615	-30.2098	-6.96768	-5.02845	-13.7557	5	70	75	51	59	12	0	0	0	0	0	0	0	0	0	0	0	0
9-hydroxy-risperidone(PALIPERIDONE)|mol13|sdf|5|dock11	17	64.8312	-30.718	-6.55988	-4.87855	-13.7528	5	84	42	65	61	13	0	0	0	0	0	0	0	0	0	0	0	0
9-hydroxy-risperidone(PALIPERIDONE)|mol13|sdf|5|dock52	35	63.8897	-30.6322	-7.34971	-5.83076	-13.6792	5	66	48	31	41	14	0	0	0	0	0	0	0	0	0	0	0	0
9-hydroxy-risperidone(PALIPERIDONE)|mol13|sdf|5|dock37	16	64.9094	-30.6148	-5.97147	-3.15831	-13.6627	5	85	50	80	76	15	0	0	0	0	0	0	0	0	0	0	0	0
9-hydroxy-risperidone(PALIPERIDONE)|mol13|sdf|5|dock42	43	63.5575	-31.0267	-7.97575	-6.41521	-13.6529	5	58	17	6	25	16	0	0	1	0	0	1	0	0	6	0	0	1.2
9-hydroxy-risperidone(PALIPERIDONE)|mol13|sdf|5|dock82	18	64.7351	-30.3005	-6.76828	-4.82132	-13.6344	5	83	69	54	63	17	0	0	0	0	0	0	0	0	0	0	0	0
9-hydroxy-risperidone(PALIPERIDONE)|mol13|sdf|5|dock85	6	68.3575	-32.9823	-6.31587	-1.11026	-13.6327	5	95	1	73	91	18	0	1	0	0	0	1	0	1	0	0	0	0.2
9-hydroxy-risperidone(PALIPERIDONE)|mol13|sdf|5|dock51	23	64.4263	-30.8811	-8.04637	-6.90789	-13.6268	5	78	26	2	11	19	0	0	1	0	0	1	0	0	2	0	0	0.4
9-hydroxy-risperidone(PALIPERIDONE)|mol13|sdf|5|dock72	34	63.8975	-30.4791	-7.07181	-5.08302	-13.6087	5	67	61	46	57	20	0	0	0	0	0	0	0	0	0	0	0	0
9-hydroxy-risperidone(PALIPERIDONE)|mol13|sdf|5|dock46	61	62.6427	-30.7236	-6.091	-4.16328	-13.5713	5	40	41	77	68	21	0	0	0	0	0	0	0	0	0	0	0	0
9-hydroxy-risperidone(PALIPERIDONE)|mol13|sdf|5|dock24	10	66.6551	-32.5267	-5.54734	-2.12133	-13.5604	5	91	4	90	87	22	0	1	0	0	0	1	0	4	0	0	0	0.8
9-hydroxy-risperidone(PALIPERIDONE)|mol13|sdf|5|dock58	70	61.8301	-30.0008	-7.86821	-6.11037	-13.5478	5	31	84	9	35	23	0	0	1	0	0	1	0	0	9	0	0	1.8
9-hydroxy-risperidone(PALIPERIDONE)|mol13|sdf|5|dock86	46	63.4778	-30.2293	-6.56161	-3.82197	-13.5406	5	55	74	64	70	24	0	0	0	0	0	0	0	0	0	0	0	0
9-hydroxy-risperidone(PALIPERIDONE)|mol13|sdf|5|dock44	44	63.5569	-30.8813	-7.64869	-5.36787	-13.535	5	57	25	17	54	25	0	0	0	0	0	0	0	0	0	0	0	0
9-hydroxy-risperidone(PALIPERIDONE)|mol13|sdf|5|dock78	7	67.777	-32.5643	-6.69314	-0.510291	-13.5292	5	94	3	57	94	26	0	1	0	0	0	1	0	3	0	0	0	0.6
9-hydroxy-risperidone(PALIPERIDONE)|mol13|sdf|5|dock98	52	63.3054	-30.8372	-7.95855	-6.4729	-13.5288	5	49	28	8	24	27	0	0	1	0	0	1	0	0	8	0	0	1.6
9-hydroxy-risperidone(PALIPERIDONE)|mol13|sdf|5|dock6	14	65.1081	-30.2735	-5.72614	-2.8379	-13.5232	5	87	71	86	80	28	0	0	0	0	0	0	0	0	0	0	0	0
9-hydroxy-risperidone(PALIPERIDONE)|mol13|sdf|5|dock62	29	64.2122	-30.6183	-7.77929	-6.7876	-13.5154	5	72	49	11	14	29	0	0	0	0	0	0	0	0	0	0	0	0
9-hydroxy-risperidone(PALIPERIDONE)|mol13|sdf|5|dock87	80	61.2828	-30.198	-6.65569	-4.8591	-13.4948	5	21	80	61	62	30	0	0	0	0	0	0	0	0	0	0	0	0
9-hydroxy-risperidone(PALIPERIDONE)|mol13|sdf|5|dock31	22	64.4818	-30.5979	-8.01393	-6.51317	-13.4763	5	79	54	3	22	31	0	0	1	0	0	1	0	0	3	0	0	0.6
9-hydroxy-risperidone(PALIPERIDONE)|mol13|sdf|5|dock5	36	63.887	-30.7262	-7.47342	-5.61371	-13.4411	5	65	40	23	45	32	0	0	0	0	0	0	0	0	0	0	0	0
9-hydroxy-risperidone(PALIPERIDONE)|mol13|sdf|5|dock26	65	62.3339	-30.603	-6.52726	-2.57859	-13.4379	5	36	52	67	84	33	0	0	0	0	0	0	0	0	0	0	0	0
9-hydroxy-risperidone(PALIPERIDONE)|mol13|sdf|5|dock49	78	61.3491	-30.763	-5.98432	-0.995321	-13.4277	5	23	34	79	92	34	0	0	0	0	0	0	0	0	0	0	0	0
9-hydroxy-risperidone(PALIPERIDONE)|mol13|sdf|5|dock57	19	64.6693	-30.6022	-8.00237	-6.62266	-13.4189	5	82	53	5	18	35	0	0	1	0	0	1	0	0	5	0	0	1
9-hydroxy-risperidone(PALIPERIDONE)|mol13|sdf|5|dock36	94	60.2117	-32.2708	-5.82509	-2.63752	-13.4091	5	7	6	83	81	36	1	1	0	0	0	2	7	6	0	0	0	2.6
9-hydroxy-risperidone(PALIPERIDONE)|mol13|sdf|5|dock89	67	62.1441	-30.7504	-7.4661	-3.69131	-13.3996	5	34	37	24	72	37	0	0	0	0	0	0	0	0	0	0	0	0
9-hydroxy-risperidone(PALIPERIDONE)|mol13|sdf|5|dock9	25	64.3181	-30.6696	-5.46093	-1.99615	-13.3636	5	76	45	91	88	38	0	0	0	0	0	0	0	0	0	0	0	0
9-hydroxy-risperidone(PALIPERIDONE)|mol13|sdf|5|dock4	15	64.937	-30.5893	-7.97357	-6.98486	-13.361	5	86	56	7	7	39	0	0	1	1	0	2	0	0	7	7	0	2.8
9-hydroxy-risperidone(PALIPERIDONE)|mol13|sdf|5|dock56	55	63.0078	-30.8332	-7.60562	-5.38657	-13.3429	5	46	29	18	52	40	0	0	0	0	0	0	0	0	0	0	0	0
9-hydroxy-risperidone(PALIPERIDONE)|mol13|sdf|5|dock74	47	63.4575	-30.6126	-8.07518	-7.31966	-13.3233	5	54	51	1	2	41	0	0	1	1	0	2	0	0	1	2	0	0.6
9-hydroxy-risperidone(PALIPERIDONE)|mol13|sdf|5|dock88	40	63.7126	-31.067	-7.39605	-6.21191	-13.3154	5	61	15	27	32	42	0	0	0	0	0	0	0	0	0	0	0	0
9-hydroxy-risperidone(PALIPERIDONE)|mol13|sdf|5|dock40	24	64.3722	-30.8179	-7.33244	-6.50048	-13.3139	5	77	31	34	23	43	0	0	0	0	0	0	0	0	0	0	0	0
9-hydroxy-risperidone(PALIPERIDONE)|mol13|sdf|5|dock8	60	62.7284	-30.3892	-4.40059	2.72651	-13.301	5	41	66	99	99	44	0	0	0	0	0	0	0	0	0	0	0	0
9-hydroxy-risperidone(PALIPERIDONE)|mol13|sdf|5|dock55	58	62.8146	-30.3744	-7.82702	-6.84867	-13.2966	5	43	67	10	13	45	0	0	1	0	0	1	0	0	10	0	0	2
9-hydroxy-risperidone(PALIPERIDONE)|mol13|sdf|5|dock18	93	60.4127	-27.2193	-7.50315	-2.61757	-13.2905	5	8	100	21	83	46	1	0	0	0	0	1	8	0	0	0	0	1.6
9-hydroxy-risperidone(PALIPERIDONE)|mol13|sdf|5|dock69	99	59.5765	-31.0593	-6.39942	-1.85303	-13.2825	5	2	16	70	89	47	1	0	0	0	0	1	2	0	0	0	0	0.4
9-hydroxy-risperidone(PALIPERIDONE)|mol13|sdf|5|dock70	39	63.7369	-30.7423	-7.18837	-4.34039	-13.2787	5	62	38	42	66	48	0	0	0	0	0	0	0	0	0	0	0	0
9-hydroxy-risperidone(PALIPERIDONE)|mol13|sdf|5|dock73	74	61.5421	-30.5477	-7.59002	-6.12807	-13.2747	5	27	58	19	34	49	0	0	0	0	0	0	0	0	0	0	0	0
9-hydroxy-risperidone(PALIPERIDONE)|mol13|sdf|5|dock32	50	63.3118	-30.6618	-7.74939	-6.77561	-13.2704	5	51	46	13	15	50	0	0	0	0	0	0	0	0	0	0	0	0
9-hydroxy-risperidone(PALIPERIDONE)|mol13|sdf|5|dock80	4	70.4194	-29.4179	-4.93207	4.02918	-13.2605	5	97	93	97	100	51	0	0	0	0	0	0	0	0	0	0	0	0
9-hydroxy-risperidone(PALIPERIDONE)|mol13|sdf|5|dock65	20	64.5312	-30.982	-7.66192	-6.53144	-13.2347	5	81	20	16	21	52	0	0	0	0	0	0	0	0	0	0	0	0
9-hydroxy-risperidone(PALIPERIDONE)|mol13|sdf|5|dock34	54	63.1046	-30.6336	-8.00509	-7.25935	-13.2137	5	47	47	4	3	53	0	0	1	1	0	2	0	0	4	3	0	1.4
9-hydroxy-risperidone(PALIPERIDONE)|mol13|sdf|5|dock50	33	63.9851	-30.5968	-7.48477	-5.66243	-13.1986	5	68	55	22	42	54	0	0	0	0	0	0	0	0	0	0	0	0
9-hydroxy-risperidone(PALIPERIDONE)|mol13|sdf|5|dock54	30	64.1555	-30.2882	-7.54504	-6.2548	-13.1791	5	71	70	20	30	55	0	0	0	0	0	0	0	0	0	0	0	0
9-hydroxy-risperidone(PALIPERIDONE)|mol13|sdf|5|dock30	51	63.309	-31.3002	-7.37727	-5.55944	-13.159	5	50	11	30	47	56	0	0	0	0	0	0	0	0	0	0	0	0
9-hydroxy-risperidone(PALIPERIDONE)|mol13|sdf|5|dock19	32	64.031	-30.4642	-7.20419	-5.46323	-13.1589	5	69	62	41	49	57	0	0	0	0	0	0	0	0	0	0	0	0
9-hydroxy-risperidone(PALIPERIDONE)|mol13|sdf|5|dock79	26	64.3023	-30.8999	-7.18347	-5.44984	-13.1293	5	75	23	43	50	58	0	0	0	0	0	0	0	0	0	0	0	0
9-hydroxy-risperidone(PALIPERIDONE)|mol13|sdf|5|dock39	49	63.3321	-30.9525	-7.40078	-6.40391	-13.1116	5	52	22	26	26	59	0	0	0	0	0	0	0	0	0	0	0	0
9-hydroxy-risperidone(PALIPERIDONE)|mol13|sdf|5|dock48	38	63.8053	-30.3946	-7.43003	-5.52436	-13.1092	5	63	65	25	48	60	0	0	0	0	0	0	0	0	0	0	0	0
9-hydroxy-risperidone(PALIPERIDONE)|mol13|sdf|5|dock45	71	61.6626	-30.2384	-5.45845	-2.42728	-13.0773	5	30	72	92	85	61	0	0	0	0	0	0	0	0	0	0	0	0
9-hydroxy-risperidone(PALIPERIDONE)|mol13|sdf|5|dock93	3	71.2304	-28.1318	-6.07504	1.80486	-13.0736	5	98	99	78	98	62	0	0	0	0	0	0	0	0	0	0	0	0
9-hydroxy-risperidone(PALIPERIDONE)|mol13|sdf|5|dock23	21	64.5219	-30.5711	-7.24183	-5.91051	-13.0671	5	80	57	39	40	63	0	0	0	0	0	0	0	0	0	0	0	0
9-hydroxy-risperidone(PALIPERIDONE)|mol13|sdf|5|dock7	77	61.4105	-30.4286	-5.61901	-3.23548	-13.0581	5	24	64	88	73	64	0	0	0	0	0	0	0	0	0	0	0	0
9-hydroxy-risperidone(PALIPERIDONE)|mol13|sdf|5|dock94	59	62.7441	-30.1995	-7.70286	-7.05	-13.0176	5	42	79	14	5	65	0	0	0	1	0	1	0	0	0	5	0	1
9-hydroxy-risperidone(PALIPERIDONE)|mol13|sdf|5|dock66	37	63.8507	-30.7668	-7.39523	-6.02169	-13.0128	5	64	33	28	38	66	0	0	0	0	0	0	0	0	0	0	0	0
9-hydroxy-risperidone(PALIPERIDONE)|mol13|sdf|5|dock83	28	64.2618	-31.094	-7.2608	-5.92969	-12.987	5	73	14	38	39	67	0	0	0	0	0	0	0	0	0	0	0	0
9-hydroxy-risperidone(PALIPERIDONE)|mol13|sdf|5|dock17	83	61.0446	-29.4079	-6.77483	-4.72038	-12.9826	5	18	94	53	64	68	0	0	0	0	0	0	0	0	0	0	0	0
9-hydroxy-risperidone(PALIPERIDONE)|mol13|sdf|5|dock29	57	62.9996	-31.1505	-6.94949	-5.07176	-12.9822	5	44	12	52	58	69	0	0	0	0	0	0	0	0	0	0	0	0
9-hydroxy-risperidone(PALIPERIDONE)|mol13|sdf|5|dock90	66	62.3039	-30.9793	-7.69143	-7.36167	-12.9276	5	35	21	15	1	70	0	0	0	1	0	1	0	0	0	1	0	0.2
9-hydroxy-risperidone(PALIPERIDONE)|mol13|sdf|5|dock61	8	67.2968	-28.4851	-5.24739	-3.16814	-12.9158	5	93	98	95	74	71	0	0	0	0	0	0	0	0	0	0	0	0
9-hydroxy-risperidone(PALIPERIDONE)|mol13|sdf|5|dock76	5	68.6078	-32.3163	-6.15636	-0.0229615	-12.8051	5	96	5	75	95	72	0	1	0	0	0	1	0	5	0	0	0	1
9-hydroxy-risperidone(PALIPERIDONE)|mol13|sdf|5|dock96	41	63.6258	-30.7524	-7.34797	-6.91734	-12.7889	5	60	36	32	10	73	0	0	0	1	0	1	0	0	0	10	0	2
9-hydroxy-risperidone(PALIPERIDONE)|mol13|sdf|5|dock12	1	73.5912	-28.7656	-5.28058	-2.63252	-12.7582	5	100	97	94	82	74	0	0	0	0	0	0	0	0	0	0	0	0
9-hydroxy-risperidone(PALIPERIDONE)|mol13|sdf|5|dock2	48	63.3601	-30.7603	-7.34104	-6.9513	-12.7413	5	53	35	33	9	75	0	0	0	1	0	1	0	0	0	9	0	1.8
9-hydroxy-risperidone(PALIPERIDONE)|mol13|sdf|5|dock97	90	60.6654	-30.1743	-7.39095	-7.12264	-12.5035	5	11	82	29	4	76	0	0	0	1	0	1	0	0	0	4	0	0.8
9-hydroxy-risperidone(PALIPERIDONE)|mol13|sdf|5|dock92	86	60.9828	-30.9953	-6.46638	-3.12788	-12.4972	5	15	19	69	77	77	0	0	0	0	0	0	0	0	0	0	0	0
9-hydroxy-risperidone(PALIPERIDONE)|mol13|sdf|5|dock22	89	60.6731	-31.1463	-7.12795	-6.02665	-12.4052	5	12	13	45	37	78	0	0	0	0	0	0	0	0	0	0	0	0
9-hydroxy-risperidone(PALIPERIDONE)|mol13|sdf|5|dock21	98	59.6845	-31.4831	-6.75372	-5.43465	-12.3626	5	3	8	55	51	79	1	1	0	0	0	2	3	8	0	0	0	2.2
9-hydroxy-risperidone(PALIPERIDONE)|mol13|sdf|5|dock20	82	61.0876	-30.6779	-7.27106	-4.1544	-12.2605	5	19	44	37	69	80	0	0	0	0	0	0	0	0	0	0	0	0
9-hydroxy-risperidone(PALIPERIDONE)|mol13|sdf|5|dock33	84	61.002	-30.2013	-7.32678	-7.0414	-12.2027	5	17	78	35	6	81	0	0	0	1	0	1	0	0	0	6	0	1.2
9-hydroxy-risperidone(PALIPERIDONE)|mol13|sdf|5|dock71	69	61.8514	-29.9974	-7.22546	-6.3897	-12.178	5	32	85	40	27	82	0	0	0	0	0	0	0	0	0	0	0	0
9-hydroxy-risperidone(PALIPERIDONE)|mol13|sdf|5|dock3	64	62.4538	-30.4817	-6.67382	-5.65392	-12.0482	5	37	60	58	44	83	0	0	0	0	0	0	0	0	0	0	0	0
9-hydroxy-risperidone(PALIPERIDONE)|mol13|sdf|5|dock84	2	71.4402	-28.8628	-6.23762	-1.74311	-12.0309	5	99	96	74	90	84	0	0	0	0	0	0	0	0	0	0	0	0
9-hydroxy-risperidone(PALIPERIDONE)|mol13|sdf|5|dock10	88	60.6772	-29.8811	-5.08507	-5.29808	-12.0169	5	13	89	96	55	85	0	0	0	0	0	0	0	0	0	0	0	0
9-hydroxy-risperidone(PALIPERIDONE)|mol13|sdf|5|dock67	9	67.2197	-32.5713	-5.90836	-0.698649	-12.013	5	92	2	82	93	86	0	1	0	0	0	1	0	2	0	0	0	0.4
9-hydroxy-risperidone(PALIPERIDONE)|mol13|sdf|5|dock15	92	60.5231	-29.7323	-7.7704	-6.06853	-12.0078	5	9	91	12	36	87	1	0	0	0	0	1	9	0	0	0	0	1.8
9-hydroxy-risperidone(PALIPERIDONE)|mol13|sdf|5|dock35	68	61.9677	-30.8594	-6.37121	-4.624	-11.9778	5	33	27	72	65	88	0	0	0	0	0	0	0	0	0	0	0	0
9-hydroxy-risperidone(PALIPERIDONE)|mol13|sdf|5|dock27	62	62.6251	-29.6775	-5.70282	-6.21501	-11.9008	5	39	92	87	31	89	0	0	0	0	0	0	0	0	0	0	0	0
9-hydroxy-risperidone(PALIPERIDONE)|mol13|sdf|5|dock81	73	61.6137	-30.7778	-4.76474	-5.22335	-11.7753	5	28	32	98	56	90	0	0	0	0	0	0	0	0	0	0	0	0
9-hydroxy-risperidone(PALIPERIDONE)|mol13|sdf|5|dock43	81	61.1996	-30.2318	-6.49186	-6.15839	-11.7568	5	20	73	68	33	91	0	0	0	0	0	0	0	0	0	0	0	0
9-hydroxy-risperidone(PALIPERIDONE)|mol13|sdf|5|dock64	91	60.544	-30.7385	-7.02873	-6.55611	-11.7255	5	10	39	49	20	92	1	0	0	0	0	1	10	0	0	0	0	2
9-hydroxy-risperidone(PALIPERIDONE)|mol13|sdf|5|dock91	95	60.1432	-31.3315	-6.73171	-6.27026	-11.6692	5	6	10	56	29	93	1	1	0	0	0	2	6	10	0	0	0	3.2
9-hydroxy-risperidone(PALIPERIDONE)|mol13|sdf|5|dock47	79	61.3437	-30.6917	-5.56591	-6.75959	-11.6168	5	22	43	89	16	94	0	0	0	0	0	0	0	0	0	0	0	0
9-hydroxy-risperidone(PALIPERIDONE)|mol13|sdf|5|dock16	76	61.4663	-29.8287	-5.95204	-6.84935	-11.5282	5	25	90	81	12	95	0	0	0	0	0	0	0	0	0	0	0	0
9-hydroxy-risperidone(PALIPERIDONE)|mol13|sdf|5|dock41	85	60.9899	-30.9985	-5.43781	-6.62806	-11.4799	5	16	18	93	17	96	0	0	0	0	0	0	0	0	0	0	0	0
9-hydroxy-risperidone(PALIPERIDONE)|mol13|sdf|5|dock99	96	60.0264	-29.9773	-3.34747	1.34051	-11.4746	5	5	86	100	97	97	1	0	0	0	0	1	5	0	0	0	0	1
9-hydroxy-risperidone(PALIPERIDONE)|mol13|sdf|5|dock95	87	60.6939	-30.186	-5.80973	-6.30827	-11.4328	5	14	81	84	28	98	0	0	0	0	0	0	0	0	0	0	0	0
9-hydroxy-risperidone(PALIPERIDONE)|mol13|sdf|5|dock59	75	61.48	-30.8947	-6.37973	-6.58059	-11.3946	5	26	24	71	19	99	0	0	0	0	0	0	0	0	0	0	0	0
9-hydroxy-risperidone(PALIPERIDONE)|mol13|sdf|5|dock28	97	59.7307	-30.4496	-7.13886	-6.96249	-11.2809	5	4	63	44	8	100	1	0	0	1	0	2	4	0	0	8	0	2.4
Benperidol|mol13|sdf|6|dock26	13	64.6636	-25.0006	-3.84766	0.981701	-13.7207	6	88	95	63	73	1	0	0	0	0	1	1	0	0	0	0	1	0.2
Benperidol|mol13|sdf|6|dock91	5	66.6043	-28.551	-4.77751	-1.37634	-13.5672	6	96	20	32	44	2	0	0	0	0	1	1	0	0	0	0	2	0.4
Benperidol|mol13|sdf|6|dock63	20	64.0896	-28.3965	-4.16666	-0.368565	-13.5555	6	81	26	56	57	3	0	0	0	0	1	1	0	0	0	0	3	0.6
Benperidol|mol13|sdf|6|dock41	12	64.723	-28.6633	-5.03027	-1.42383	-13.5431	6	89	19	24	41	4	0	0	0	0	1	1	0	0	0	0	4	0.8
Benperidol|mol13|sdf|6|dock69	36	62.6667	-26.6062	-5.18482	-0.661795	-13.5098	6	65	72	21	52	5	0	0	0	0	1	1	0	0	0	0	5	1
Benperidol|mol13|sdf|6|dock1	7	65.6552	-25.3822	-3.51121	1.53027	-13.4654	6	94	90	68	77	6	0	0	0	0	1	1	0	0	0	0	6	1.2
Benperidol|mol13|sdf|6|dock9	24	63.7604	-28.0712	-4.39357	0.532264	-13.4124	6	77	35	46	69	7	0	0	0	0	1	1	0	0	0	0	7	1.4
Benperidol|mol13|sdf|6|dock22	70	57.8959	-27.9607	-4.04562	6.63482	-13.3755	6	31	40	60	95	8	0	0	0	0	1	1	0	0	0	0	8	1.6
Benperidol|mol13|sdf|6|dock81	41	61.6984	-28.3628	-4.58715	-3.25232	-13.2939	6	60	28	39	20	9	0	0	0	0	1	1	0	0	0	0	9	1.8
Benperidol|mol13|sdf|6|dock82	33	62.9935	-28.3403	-4.51341	-0.610959	-13.2226	6	68	29	44	54	10	0	0	0	0	1	1	0	0	0	0	10	2
Benperidol|mol13|sdf|6|dock31	14	64.6468	-27.5518	-4.88555	-0.606623	-13.1962	6	87	51	29	55	11	0	0	0	0	0	0	0	0	0	0	0	0
Benperidol|mol13|sdf|6|dock14	25	63.6834	-28.8834	-3.72837	3.4583	-13.1824	6	76	13	66	88	12	0	0	0	0	0	0	0	0	0	0	0	0
Benperidol|mol13|sdf|6|dock64	27	63.6182	-26.6503	-4.28349	0.4375	-13.1421	6	74	69	53	67	13	0	0	0	0	0	0	0	0	0	0	0	0
Benperidol|mol13|sdf|6|dock18	8	65.4846	-26.007	-5.23446	-2.69295	-13.1412	6	93	83	20	26	14	0	0	0	0	0	0	0	0	0	0	0	0
Benperidol|mol13|sdf|6|dock66	50	61.0224	-28.3728	-4.33511	3.73324	-13.1173	6	51	27	50	89	15	0	0	0	0	0	0	0	0	0	0	0	0
Benperidol|mol13|sdf|6|dock70	91	54.6159	-27.6609	-4.61194	1.07024	-13.0703	6	10	48	38	74	16	1	0	0	0	0	1	10	0	0	0	0	2
Benperidol|mol13|sdf|6|dock28	9	64.9169	-26.4718	-2.61959	3.08386	-13.0421	6	92	77	87	86	17	0	0	0	0	0	0	0	0	0	0	0	0
Benperidol|mol13|sdf|6|dock80	68	58.0118	-28.7763	-4.28409	4.60522	-13.0134	6	33	15	52	91	18	0	0	0	0	0	0	0	0	0	0	0	0
Benperidol|mol13|sdf|6|dock53	37	62.6307	-27.0621	-4.18196	0.182527	-12.997	6	64	59	55	63	19	0	0	0	0	0	0	0	0	0	0	0	0
Benperidol|mol13|sdf|6|dock13	44	61.4034	-25.2978	-6.52097	-1.2846	-12.9793	6	57	91	7	46	20	0	0	1	0	0	1	0	0	7	0	0	1.4
Benperidol|mol13|sdf|6|dock6	11	64.8116	-28.7013	-4.74268	-1.87167	-12.9587	6	90	18	33	39	21	0	0	0	0	0	0	0	0	0	0	0	0
Benperidol|mol13|sdf|6|dock45	59	59.983	-28.4524	-3.35712	7.59452	-12.8446	6	42	21	70	96	22	0	0	0	0	0	0	0	0	0	0	0	0
Benperidol|mol13|sdf|6|dock20	86	55.392	-26.6716	-4.37456	5.93081	-12.8144	6	15	67	48	93	23	0	0	0	0	0	0	0	0	0	0	0	0
Benperidol|mol13|sdf|6|dock51	43	61.4473	-27.8285	-4.55692	-2.70397	-12.7588	6	58	42	41	25	24	0	0	0	0	0	0	0	0	0	0	0	0
Benperidol|mol13|sdf|6|dock86	16	64.4837	-25.2611	-4.32626	-1.89501	-12.745	6	85	92	51	38	25	0	0	0	0	0	0	0	0	0	0	0	0
Benperidol|mol13|sdf|6|dock25	48	61.1448	-26.6537	-3.16409	2.66505	-12.6937	6	53	68	76	84	26	0	0	0	0	0	0	0	0	0	0	0	0
Benperidol|mol13|sdf|6|dock62	23	63.8435	-28.1191	-4.15566	-1.97868	-12.6797	6	78	34	57	36	27	0	0	0	0	0	0	0	0	0	0	0	0
Benperidol|mol13|sdf|6|dock30	2	67.5525	-28.1867	-5.56679	-3.37997	-12.5817	6	99	32	15	18	28	0	0	0	0	0	0	0	0	0	0	0	0
Benperidol|mol13|sdf|6|dock47	47	61.255	-29.2793	-4.33908	-2.47545	-12.5608	6	54	6	49	29	29	0	1	0	0	0	1	0	6	0	0	0	1.2
Benperidol|mol13|sdf|6|dock71	4	67.2168	-29.3	-5.57148	-3.39875	-12.5469	6	97	5	14	17	30	0	1	0	0	0	1	0	5	0	0	0	1
Benperidol|mol13|sdf|6|dock93	42	61.6186	-27.3697	-4.90215	-3.99626	-12.5373	6	59	54	28	16	31	0	0	0	0	0	0	0	0	0	0	0	0
Benperidol|mol13|sdf|6|dock92	1	67.8383	-26.5836	-5.11051	-2.12352	-12.5149	6	100	74	22	34	32	0	0	0	0	0	0	0	0	0	0	0	0
Benperidol|mol13|sdf|6|dock98	65	58.4011	-24.46	-3.67824	-5.84109	-12.4683	6	36	99	67	5	33	0	0	0	1	0	1	0	0	0	5	0	1
Benperidol|mol13|sdf|6|dock12	87	55.259	-30.8412	-3.16859	3.24505	-12.45	6	14	1	74	87	34	0	1	0	0	0	1	0	1	0	0	0	0.2
Benperidol|mol13|sdf|6|dock96	77	56.592	-28.7727	-4.61627	13.8215	-12.4403	6	24	16	37	99	35	0	0	0	0	0	0	0	0	0	0	0	0
Benperidol|mol13|sdf|6|dock37	38	62.4223	-27.4345	-2.80585	-0.491443	-12.4254	6	63	53	82	56	36	0	0	0	0	0	0	0	0	0	0	0	0
Benperidol|mol13|sdf|6|dock88	60	59.9095	-27.7098	-3.96537	0.145946	-12.4044	6	41	47	62	62	37	0	0	0	0	0	0	0	0	0	0	0	0
Benperidol|mol13|sdf|6|dock27	75	56.7188	-28.2414	-5.78679	-1.98498	-12.3413	6	26	30	11	35	38	0	0	0	0	0	0	0	0	0	0	0	0
Benperidol|mol13|sdf|6|dock15	29	63.421	-26.2094	-5.46524	-1.38902	-12.341	6	72	81	17	43	39	0	0	0	0	0	0	0	0	0	0	0	0
Benperidol|mol13|sdf|6|dock35	10	64.8285	-28.0444	-4.21182	-2.69229	-12.3247	6	91	37	54	27	40	0	0	0	0	0	0	0	0	0	0	0	0
Benperidol|mol13|sdf|6|dock87	26	63.6473	-28.2202	-4.57057	-1.91819	-12.2646	6	75	31	40	37	41	0	0	0	0	0	0	0	0	0	0	0	0
Benperidol|mol13|sdf|6|dock39	3	67.5419	-29.1419	-5.24552	-3.25737	-12.2581	6	98	8	19	19	42	0	1	0	0	0	1	0	8	0	0	0	1.6
Benperidol|mol13|sdf|6|dock38	46	61.2646	-28.9673	-3.16758	0.0442551	-12.2355	6	55	11	75	61	43	0	0	0	0	0	0	0	0	0	0	0	0
Benperidol|mol13|sdf|6|dock40	88	54.9599	-25.1162	-4.71499	-4.29738	-12.1616	6	13	93	35	13	44	0	0	0	0	0	0	0	0	0	0	0	0
Benperidol|mol13|sdf|6|dock2	15	64.5996	-28.4172	-4.84664	-2.76331	-12.0877	6	86	24	30	24	45	0	0	0	0	0	0	0	0	0	0	0	0
Benperidol|mol13|sdf|6|dock83	79	56.1853	-25.5315	-6.64779	-5.52981	-12.0581	6	22	89	6	8	46	0	0	1	1	0	2	0	0	6	8	0	2.8
Benperidol|mol13|sdf|6|dock67	99	50.6308	-25.8898	-4.09502	-4.65499	-12.0543	6	2	86	59	12	47	1	0	0	0	0	1	2	0	0	0	0	0.4
Benperidol|mol13|sdf|6|dock48	32	63.2237	-26.7692	-4.93305	-1.42246	-12.0291	6	69	63	27	42	48	0	0	0	0	0	0	0	0	0	0	0	0
Benperidol|mol13|sdf|6|dock33	56	60.4698	-27.3085	-4.51854	0.451943	-12.0202	6	45	55	43	68	49	0	0	0	0	0	0	0	0	0	0	0	0
Benperidol|mol13|sdf|6|dock75	74	56.9007	-27.7106	-3.81533	11.6415	-12.015	6	27	46	65	97	50	0	0	0	0	0	0	0	0	0	0	0	0
Benperidol|mol13|sdf|6|dock5	54	60.8243	-28.4251	-4.67914	-3.14202	-12.0138	6	47	22	36	21	51	0	0	0	0	0	0	0	0	0	0	0	0
Benperidol|mol13|sdf|6|dock34	18	64.2878	-27.8599	-4.38854	-2.19349	-12.0029	6	83	41	47	33	52	0	0	0	0	0	0	0	0	0	0	0	0
Benperidol|mol13|sdf|6|dock73	95	52.6362	-25.8595	-6.7275	-6.92143	-11.974	6	6	87	3	3	53	1	0	1	1	0	3	6	0	3	3	0	2.4
Benperidol|mol13|sdf|6|dock4	63	58.7423	-27.7745	-4.9858	-2.21261	-11.9271	6	38	43	25	32	54	0	0	0	0	0	0	0	0	0	0	0	0
Benperidol|mol13|sdf|6|dock94	49	61.0346	-28.0517	-4.74079	-2.31095	-11.8803	6	52	36	34	30	55	0	0	0	0	0	0	0	0	0	0	0	0
Benperidol|mol13|sdf|6|dock90	73	57.2635	-28.1234	-1.85723	14.4974	-11.8371	6	28	33	97	100	56	0	0	0	0	0	0	0	0	0	0	0	0
Benperidol|mol13|sdf|6|dock97	30	63.3518	-28.398	-4.78295	-2.94818	-11.7777	6	71	25	31	23	57	0	0	0	0	0	0	0	0	0	0	0	0
Benperidol|mol13|sdf|6|dock57	61	59.268	-25.1137	-5.47436	4.91274	-11.7648	6	40	94	16	92	58	0	0	0	0	0	0	0	0	0	0	0	0
Benperidol|mol13|sdf|6|dock68	80	56.1221	-24.4794	-2.75294	0.69773	-11.7454	6	21	98	84	71	59	0	0	0	0	0	0	0	0	0	0	0	0
Benperidol|mol13|sdf|6|dock76	6	65.8243	-26.8142	-2.02583	0.35391	-11.719	6	95	61	94	65	60	0	0	0	0	0	0	0	0	0	0	0	0
Benperidol|mol13|sdf|6|dock58	96	51.6271	-24.8692	-5.63005	-4.05931	-11.7049	6	5	97	13	15	61	1	0	0	0	0	1	5	0	0	0	0	1
Benperidol|mol13|sdf|6|dock61	53	60.8569	-26.4504	-3.46845	-0.0499668	-11.7015	6	48	78	69	59	62	0	0	0	0	0	0	0	0	0	0	0	0
Benperidol|mol13|sdf|6|dock54	69	57.9131	-26.9537	-5.31354	-0.046994	-11.6996	6	32	60	18	60	63	0	0	0	0	0	0	0	0	0	0	0	0
Benperidol|mol13|sdf|6|dock36	22	63.9317	-27.1207	-2.19393	-1.33029	-11.6852	6	79	56	92	45	64	0	0	0	0	0	0	0	0	0	0	0	0
Benperidol|mol13|sdf|6|dock43	64	58.5763	-26.1088	-3.06471	3.81372	-11.6786	6	37	82	78	90	65	0	0	0	0	0	0	0	0	0	0	0	0
Benperidol|mol13|sdf|6|dock100	67	58.1244	-28.4243	-3.84345	-1.25	-11.672	6	34	23	64	47	66	0	0	0	0	0	0	0	0	0	0	0	0
Benperidol|mol13|sdf|6|dock11	72	57.4745	-26.672	-7.53527	-7.83877	-11.6674	6	29	66	1	1	67	0	0	1	1	0	2	0	0	1	1	0	0.4
Benperidol|mol13|sdf|6|dock21	40	61.839	-27.1093	-3.35229	1.8644	-11.6486	6	61	57	71	79	68	0	0	0	0	0	0	0	0	0	0	0	0
Benperidol|mol13|sdf|6|dock17	94	52.8006	-26.4381	-3.98131	-5.78069	-11.6477	6	7	79	61	6	69	1	0	0	1	0	2	7	0	0	6	0	2.6
Benperidol|mol13|sdf|6|dock10	62	59.1686	-28.8579	-3.16388	1.1526	-11.646	6	39	14	77	75	70	0	0	0	0	0	0	0	0	0	0	0	0
Benperidol|mol13|sdf|6|dock95	52	60.8867	-27.5561	-2.79985	-1.0467	-11.6179	6	49	49	83	49	71	0	0	0	0	0	0	0	0	0	0	0	0
Benperidol|mol13|sdf|6|dock84	17	64.4155	-29.0406	-3.30057	2.82215	-11.5843	6	84	9	72	85	72	0	1	0	0	0	1	0	9	0	0	0	1.8
Benperidol|mol13|sdf|6|dock55	57	60.3606	-29.3718	-1.24943	1.26369	-11.5432	6	44	4	100	76	73	0	1	0	0	0	1	0	4	0	0	0	0.8
Benperidol|mol13|sdf|6|dock3	85	55.5026	-27.9976	-2.94114	0.30707	-11.543	6	16	38	79	64	74	0	0	0	0	0	0	0	0	0	0	0	0
Benperidol|mol13|sdf|6|dock46	55	60.6602	-25.9433	-6.24371	-2.28844	-11.5326	6	46	84	9	31	75	0	0	1	0	0	1	0	0	9	0	0	1.8
Benperidol|mol13|sdf|6|dock52	21	63.9769	-27.7324	-5.06624	-0.77823	-11.521	6	80	44	23	51	76	0	0	0	0	0	0	0	0	0	0	0	0
Benperidol|mol13|sdf|6|dock23	39	62.0214	-29.2088	-1.59917	0.38651	-11.4869	6	62	7	99	66	77	0	1	0	0	0	1	0	7	0	0	0	1.4
Benperidol|mol13|sdf|6|dock42	34	62.7247	-27.0922	-7.18599	-5.4849	-11.4745	6	67	58	2	9	78	0	0	1	1	0	2	0	0	2	9	0	2.2
Benperidol|mol13|sdf|6|dock29	19	64.2215	-29.0125	-2.83775	2.47555	-11.4729	6	82	10	81	83	79	0	1	0	0	0	1	0	10	0	0	0	2
Benperidol|mol13|sdf|6|dock49	89	54.6506	-26.6323	-4.9792	-4.7398	-11.4614	6	12	71	26	11	80	0	0	0	0	0	0	0	0	0	0	0	0
Benperidol|mol13|sdf|6|dock8	58	60.3075	-27.7281	-2.74417	0.596211	-11.432	6	43	45	85	70	81	0	0	0	0	0	0	0	0	0	0	0	0
Benperidol|mol13|sdf|6|dock7	78	56.3864	-22.1444	-4.09974	2.21986	-11.3996	6	23	100	58	81	82	0	0	0	0	0	0	0	0	0	0	0	0
Benperidol|mol13|sdf|6|dock24	35	62.6725	-26.7862	-2.38425	-0.631961	-11.3771	6	66	62	89	53	83	0	0	0	0	0	0	0	0	0	0	0	0
Benperidol|mol13|sdf|6|dock78	92	54.5012	-26.5816	-6.6991	-7.65298	-11.3681	6	9	75	5	2	84	1	0	1	1	0	3	9	0	5	2	0	3.2
Benperidol|mol13|sdf|6|dock85	31	63.2316	-27.4661	-2.49686	-1.08867	-11.3377	6	70	52	88	48	85	0	0	0	0	0	0	0	0	0	0	0	0
Benperidol|mol13|sdf|6|dock19	84	55.5441	-26.6913	-6.72354	-6.43491	-11.2759	6	17	64	4	4	86	0	0	1	1	0	2	0	0	4	4	0	1.6
Benperidol|mol13|sdf|6|dock65	28	63.5549	-28.9366	-1.87397	1.62904	-11.2399	6	73	12	96	78	87	0	0	0	0	0	0	0	0	0	0	0	0
Benperidol|mol13|sdf|6|dock89	90	54.6408	-25.5759	-2.31962	0.803258	-11.1873	6	11	88	91	72	88	0	0	0	0	0	0	0	0	0	0	0	0
Benperidol|mol13|sdf|6|dock16	98	50.6622	-26.5648	-6.32013	-3.05067	-11.1274	6	3	76	8	22	89	1	0	1	0	0	2	3	0	8	0	0	2.2
Benperidol|mol13|sdf|6|dock50	81	55.675	-26.6857	-5.67875	-5.56605	-11.112	6	20	65	12	7	90	0	0	0	1	0	1	0	0	0	7	0	1.4
Benperidol|mol13|sdf|6|dock77	66	58.3387	-27.9903	-2.16408	6.28894	-11.0704	6	35	39	93	94	91	0	0	0	0	0	0	0	0	0	0	0	0
Benperidol|mol13|sdf|6|dock72	51	60.9597	-24.9013	-4.44614	12.512	-11.0652	6	50	96	45	98	92	0	0	0	0	0	0	0	0	0	0	0	0
Benperidol|mol13|sdf|6|dock32	45	61.3549	-26.6436	-2.31962	-0.970714	-10.9133	6	56	70	90	50	93	0	0	0	0	0	0	0	0	0	0	0	0
Benperidol|mol13|sdf|6|dock56	82	55.6173	-26.5851	-5.89176	-5.09107	-10.8152	6	19	73	10	10	94	0	0	1	1	0	2	0	0	10	10	0	4
Benperidol|mol13|sdf|6|dock60	93	53.2945	-27.553	-2.6758	2.08224	-10.7265	6	8	50	86	80	95	1	0	0	0	0	1	8	0	0	0	0	1.6
Benperidol|mol13|sdf|6|dock44	100	47.8731	-26.4008	-4.55386	-1.4369	-10.6215	6	1	80	42	40	96	1	0	0	0	0	1	1	0	0	0	0	0.2
Benperidol|mol13|sdf|6|dock79	76	56.6436	-28.7459	-1.73169	-0.188132	-10.5851	6	25	17	98	58	97	0	0	0	0	0	0	0	0	0	0	0	0
Benperidol|mol13|sdf|6|dock74	83	55.5937	-30.3453	-2.92075	-2.6394	-10.5283	6	18	2	80	28	98	0	1	0	0	0	1	0	2	0	0	0	0.4
Benperidol|mol13|sdf|6|dock59	71	57.7423	-30.2821	-2.00636	2.23061	-10.4705	6	30	3	95	82	99	0	1	0	0	0	1	0	3	0	0	0	0.6
Benperidol|mol13|sdf|6|dock99	97	51.0643	-25.9416	-3.2803	-4.21126	-10.4655	6	4	85	73	14	100	1	0	0	0	0	1	4	0	0	0	0	0.8
Droperidol|mol13|sdf|7|dock28	1	63.3739	-27.5553	-4.85842	0.931397	-13.3547	7	100	13	33	62	1	0	0	0	0	1	1	0	0	0	0	1	0.2
Droperidol|mol13|sdf|7|dock46	24	59.1598	-22.5143	-4.17715	13.028	-13.089	7	77	94	49	98	2	0	0	0	0	1	1	0	0	0	0	2	0.4
Droperidol|mol13|sdf|7|dock6	48	56.8611	-25.4342	-2.04333	3.36979	-12.9814	7	53	53	82	81	3	0	0	0	0	1	1	0	0	0	0	3	0.6
Droperidol|mol13|sdf|7|dock16	75	53.5706	-23.9584	-4.96278	-3.99582	-12.9623	7	26	85	32	23	4	0	0	0	0	1	1	0	0	0	0	4	0.8
Droperidol|mol13|sdf|7|dock96	27	58.8042	-27.9662	-4.70275	3.64883	-12.9234	7	74	8	38	82	5	0	1	0	0	1	2	0	8	0	0	5	2.6
Droperidol|mol13|sdf|7|dock62	64	54.9379	-24.7526	-1.98171	0.48648	-12.8945	7	37	72	84	56	6	0	0	0	0	1	1	0	0	0	0	6	1.2
Droperidol|mol13|sdf|7|dock97	8	62.1145	-24.0636	-5.36597	5.23091	-12.8088	7	93	84	26	89	7	0	0	0	0	1	1	0	0	0	0	7	1.4
Droperidol|mol13|sdf|7|dock53	51	56.4926	-26.5979	-4.77203	5.14877	-12.7896	7	50	28	36	88	8	0	0	0	0	1	1	0	0	0	0	8	1.6
Droperidol|mol13|sdf|7|dock100	58	55.8459	-27.2172	-4.29186	-1.38157	-12.7021	7	43	16	46	36	9	0	0	0	0	1	1	0	0	0	0	9	1.8
Droperidol|mol13|sdf|7|dock18	29	58.6641	-26.031	-4.57749	1.03757	-12.641	7	72	38	41	63	10	0	0	0	0	1	1	0	0	0	0	10	2
Droperidol|mol13|sdf|7|dock86	67	54.5148	-26.968	-4.32831	1.84925	-12.6352	7	34	20	44	70	11	0	0	0	0	0	0	0	0	0	0	0	0
Droperidol|mol13|sdf|7|dock25	25	59.0565	-24.879	-4.13097	-0.985346	-12.6344	7	76	70	50	44	12	0	0	0	0	0	0	0	0	0	0	0	0
Droperidol|mol13|sdf|7|dock43	42	57.5295	-28.7168	-4.97796	0.792802	-12.5171	7	59	1	30	61	13	0	1	0	0	0	1	0	1	0	0	0	0.2
Droperidol|mol13|sdf|7|dock99	15	61.0814	-24.8174	-3.44173	0.161169	-12.4978	7	86	71	58	51	14	0	0	0	0	0	0	0	0	0	0	0	0
Droperidol|mol13|sdf|7|dock63	22	60.1203	-24.3007	-2.80677	0.259723	-12.4744	7	79	81	69	52	15	0	0	0	0	0	0	0	0	0	0	0	0
Droperidol|mol13|sdf|7|dock77	13	61.453	-26.048	-5.02633	-0.549041	-12.4682	7	88	37	29	47	16	0	0	0	0	0	0	0	0	0	0	0	0
Droperidol|mol13|sdf|7|dock44	5	62.6424	-25.9554	-4.59089	-1.40943	-12.4263	7	96	39	40	35	17	0	0	0	0	0	0	0	0	0	0	0	0
Droperidol|mol13|sdf|7|dock69	65	54.9368	-25.4683	-4.28125	0.368095	-12.3939	7	36	52	47	53	18	0	0	0	0	0	0	0	0	0	0	0	0
Droperidol|mol13|sdf|7|dock37	49	56.7863	-24.6931	-1.15295	6.19048	-12.3812	7	52	73	95	92	19	0	0	0	0	0	0	0	0	0	0	0	0
Droperidol|mol13|sdf|7|dock51	47	56.9424	-25.0566	-1.30889	4.22708	-12.3729	7	54	66	90	83	20	0	0	0	0	0	0	0	0	0	0	0	0
Droperidol|mol13|sdf|7|dock26	19	60.2557	-26.574	-4.67668	-1.37288	-12.3168	7	82	29	39	37	21	0	0	0	0	0	0	0	0	0	0	0	0
Droperidol|mol13|sdf|7|dock35	23	59.259	-28.1971	-4.30336	1.51731	-12.3128	7	78	6	45	67	22	0	1	0	0	0	1	0	6	0	0	0	1.2
Droperidol|mol13|sdf|7|dock74	77	53.4778	-25.3757	-2.06951	1.7228	-12.3004	7	24	56	80	68	23	0	0	0	0	0	0	0	0	0	0	0	0
Droperidol|mol13|sdf|7|dock94	57	55.9156	-26.4505	-4.47027	1.06321	-12.29	7	44	32	43	64	24	0	0	0	0	0	0	0	0	0	0	0	0
Droperidol|mol13|sdf|7|dock95	41	57.5996	-25.1485	-1.97871	2.10141	-12.2167	7	60	63	85	72	25	0	0	0	0	0	0	0	0	0	0	0	0
Droperidol|mol13|sdf|7|dock32	37	58.1557	-25.168	-1.19911	5.46289	-12.1808	7	64	61	93	90	26	0	0	0	0	0	0	0	0	0	0	0	0
Droperidol|mol13|sdf|7|dock92	44	57.4554	-27.5283	-1.98733	20.0663	-12.1731	7	57	14	83	99	27	0	0	0	0	0	0	0	0	0	0	0	0
Droperidol|mol13|sdf|7|dock11	4	63.2472	-23.6738	-2.29744	2.34877	-12.1467	7	97	90	77	76	28	0	0	0	0	0	0	0	0	0	0	0	0
Droperidol|mol13|sdf|7|dock75	18	60.2682	-24.4748	-2.57033	2.16931	-12.1425	7	83	78	74	73	29	0	0	0	0	0	0	0	0	0	0	0	0
Droperidol|mol13|sdf|7|dock22	26	59.0214	-21.3209	-2.0496	3.07869	-12.1282	7	75	98	81	78	30	0	0	0	0	0	0	0	0	0	0	0	0
Droperidol|mol13|sdf|7|dock24	7	62.1592	-24.536	-2.84255	0.784477	-12.0874	7	94	75	67	60	31	0	0	0	0	0	0	0	0	0	0	0	0
Droperidol|mol13|sdf|7|dock31	21	60.1803	-27.7808	-2.36293	-1.07434	-12.0538	7	80	9	76	43	32	0	1	0	0	0	1	0	9	0	0	0	1.8
Droperidol|mol13|sdf|7|dock14	2	63.2894	-27.7771	-3.5469	6.65718	-12.0504	7	99	10	56	95	33	0	1	0	0	0	1	0	10	0	0	0	2
Droperidol|mol13|sdf|7|dock83	69	54.3589	-25.1743	-6.19208	-5.39576	-12.0299	7	32	60	14	15	34	0	0	0	0	0	0	0	0	0	0	0	0
Droperidol|mol13|sdf|7|dock85	16	60.8589	-24.8822	-2.48855	2.36158	-12.0094	7	85	69	75	77	35	0	0	0	0	0	0	0	0	0	0	0	0
Droperidol|mol13|sdf|7|dock60	91	52.1517	-24.5291	-1.26347	5.13693	-11.9662	7	10	76	92	87	36	1	0	0	0	0	1	10	0	0	0	0	2
Droperidol|mol13|sdf|7|dock42	9	61.7012	-24.5024	-2.81459	0.725036	-11.9558	7	92	77	68	59	37	0	0	0	0	0	0	0	0	0	0	0	0
Droperidol|mol13|sdf|7|dock67	33	58.469	-28.4248	-2.07686	-0.389687	-11.9376	7	68	5	79	49	38	0	1	0	0	0	1	0	5	0	0	0	1
Droperidol|mol13|sdf|7|dock13	38	58.0971	-27.7289	-2.57096	441.697	-11.9098	7	63	12	73	100	39	0	0	0	0	0	0	0	0	0	0	0	0
Droperidol|mol13|sdf|7|dock36	82	53.1355	-27.0943	-5.68663	-3.84943	-11.9025	7	19	18	20	25	40	0	0	0	0	0	0	0	0	0	0	0	0
Droperidol|mol13|sdf|7|dock58	34	58.4345	-25.4289	-1.41172	1.77748	-11.8999	7	67	54	89	69	41	0	0	0	0	0	0	0	0	0	0	0	0
Droperidol|mol13|sdf|7|dock57	84	52.8573	-24.3845	-3.97141	0.000432927	-11.8962	7	17	80	52	50	42	0	0	0	0	0	0	0	0	0	0	0	0
Droperidol|mol13|sdf|7|dock81	70	54.348	-26.683	-5.36072	-5.0715	-11.7901	7	31	25	27	20	43	0	0	0	0	0	0	0	0	0	0	0	0
Droperidol|mol13|sdf|7|dock34	45	57.0262	-22.0108	-1.89456	0.720994	-11.786	7	56	97	86	58	44	0	0	0	0	0	0	0	0	0	0	0	0
Droperidol|mol13|sdf|7|dock41	10	61.697	-25.4825	-4.97241	-0.574954	-11.7506	7	91	51	31	46	45	0	0	0	0	0	0	0	0	0	0	0	0
Droperidol|mol13|sdf|7|dock29	14	61.3623	-25.8056	-5.54857	0.50613	-11.7373	7	87	42	23	57	46	0	0	0	0	0	0	0	0	0	0	0	0
Droperidol|mol13|sdf|7|dock70	39	58.0931	-26.6045	-3.65166	-2.5691	-11.7282	7	62	27	54	29	47	0	0	0	0	0	0	0	0	0	0	0	0
Droperidol|mol13|sdf|7|dock73	87	52.5018	-28.6198	-4.05412	-3.12992	-11.7135	7	14	2	51	27	48	0	1	0	0	0	1	0	2	0	0	0	0.4
Droperidol|mol13|sdf|7|dock98	6	62.3841	-28.5631	-3.23889	4.99881	-11.696	7	95	4	61	86	49	0	1	0	0	0	1	0	4	0	0	0	0.8
Droperidol|mol13|sdf|7|dock61	61	55.4566	-25.641	-6.91559	-6.21949	-11.6702	7	40	46	8	7	50	0	0	1	1	0	2	0	0	8	7	0	3
Droperidol|mol13|sdf|7|dock76	30	58.6344	-26.6794	-3.32673	-1.31835	-11.5959	7	71	26	59	40	51	0	0	0	0	0	0	0	0	0	0	0	0
Droperidol|mol13|sdf|7|dock89	94	51.6737	-25.2714	-6.16152	-5.09133	-11.5723	7	7	58	15	19	52	1	0	0	0	0	1	7	0	0	0	0	1.4
Droperidol|mol13|sdf|7|dock80	66	54.6163	-26.4861	-4.82487	-1.1	-11.567	7	35	30	35	42	53	0	0	0	0	0	0	0	0	0	0	0	0
Droperidol|mol13|sdf|7|dock72	31	58.5643	-27.3743	-2.25767	8.54417	-11.5649	7	70	15	78	96	54	0	0	0	0	0	0	0	0	0	0	0	0
Droperidol|mol13|sdf|7|dock82	79	53.2983	-25.5324	-4.25016	-0.436684	-11.5055	7	22	49	48	48	55	0	0	0	0	0	0	0	0	0	0	0	0
Droperidol|mol13|sdf|7|dock38	71	54.0738	-25.0058	-5.89095	-5.15598	-11.5022	7	30	67	17	18	56	0	0	0	0	0	0	0	0	0	0	0	0
Droperidol|mol13|sdf|7|dock33	98	50.6721	-25.1148	-0.719345	6.22481	-11.5004	7	3	65	97	93	57	1	0	0	0	0	1	3	0	0	0	0	0.6
Droperidol|mol13|sdf|7|dock88	59	55.7212	-27.17	-0.890075	6.25767	-11.4899	7	42	17	96	94	58	0	0	0	0	0	0	0	0	0	0	0	0
Droperidol|mol13|sdf|7|dock68	20	60.2373	-27.7532	-1.89144	0.421045	-11.4885	7	81	11	87	55	59	0	0	0	0	0	0	0	0	0	0	0	0
Droperidol|mol13|sdf|7|dock64	62	55.3954	-22.6564	-5.78685	1.15919	-11.4815	7	39	93	18	65	60	0	0	0	0	0	0	0	0	0	0	0	0
Droperidol|mol13|sdf|7|dock2	32	58.5511	-24.1002	-0.589642	1.96809	-11.4811	7	69	83	98	71	61	0	0	0	0	0	0	0	0	0	0	0	0
Droperidol|mol13|sdf|7|dock27	80	53.2303	-25.6748	-6.13666	-3.26917	-11.448	7	21	45	16	26	62	0	0	0	0	0	0	0	0	0	0	0	0
Droperidol|mol13|sdf|7|dock52	54	56.0446	-26.8679	-3.09865	-1.94353	-11.4192	7	47	22	64	33	63	0	0	0	0	0	0	0	0	0	0	0	0
Droperidol|mol13|sdf|7|dock50	86	52.5669	-25.3803	-5.65278	-5.16909	-11.4122	7	15	55	21	17	64	0	0	0	0	0	0	0	0	0	0	0	0
Droperidol|mol13|sdf|7|dock71	3	63.2522	-26.2145	-2.95467	0.384505	-11.409	7	98	35	65	54	65	0	0	0	0	0	0	0	0	0	0	0	0
Droperidol|mol13|sdf|7|dock78	11	61.6813	-27.9794	-1.26559	5.5047	-11.3878	7	90	7	91	91	66	0	1	0	0	0	1	0	7	0	0	0	1.4
Droperidol|mol13|sdf|7|dock10	12	61.5993	-25.7485	-3.10738	-2.41321	-11.3849	7	89	43	63	31	67	0	0	0	0	0	0	0	0	0	0	0	0
Droperidol|mol13|sdf|7|dock20	35	58.3711	-21.1322	-3.11361	1.39443	-11.3285	7	66	99	62	66	68	0	0	0	0	0	0	0	0	0	0	0	0
Droperidol|mol13|sdf|7|dock17	83	52.8848	-27.0031	-7.68777	-7.25593	-11.2833	7	18	19	2	3	69	0	0	1	1	0	2	0	0	2	3	0	1
Droperidol|mol13|sdf|7|dock49	36	58.2246	-25.8126	0.537558	2.30781	-11.249	7	65	41	99	75	70	0	0	0	0	0	0	0	0	0	0	0	0
Droperidol|mol13|sdf|7|dock87	88	52.4269	-22.3909	-1.19048	4.54364	-11.2328	7	13	95	94	84	71	0	0	0	0	0	0	0	0	0	0	0	0
Droperidol|mol13|sdf|7|dock55	78	53.3359	-24.8885	-6.37827	-6.11602	-11.2262	7	23	68	13	8	72	0	0	0	1	0	1	0	0	0	8	0	1.6
Droperidol|mol13|sdf|7|dock23	43	57.4853	-23.5843	-4.77132	-2.5353	-11.2252	7	58	91	37	30	73	0	0	0	0	0	0	0	0	0	0	0	0
Droperidol|mol13|sdf|7|dock15	97	51.2681	-26.2273	-7.36759	-8.03876	-11.2247	7	4	34	4	1	74	1	0	1	1	0	3	4	0	4	1	0	1.8
Droperidol|mol13|sdf|7|dock19	17	60.2901	-23.678	1.30886	12.155	-11.2236	7	84	89	100	97	75	0	0	0	0	0	0	0	0	0	0	0	0
Droperidol|mol13|sdf|7|dock40	63	55.2916	-24.58	-7.11549	-5.62875	-11.158	7	38	74	7	12	76	0	0	1	0	0	1	0	0	7	0	0	1.4
Droperidol|mol13|sdf|7|dock4	46	56.9601	-24.4058	-6.89847	-5.38554	-11.1558	7	55	79	9	16	77	0	0	1	0	0	1	0	0	9	0	0	1.8
Droperidol|mol13|sdf|7|dock21	95	51.618	-26.8696	-7.72754	-7.33979	-11.1469	7	6	21	1	2	78	1	0	1	1	0	3	6	0	1	2	0	1.8
Droperidol|mol13|sdf|7|dock39	73	53.8756	-25.5492	-7.25055	-5.45479	-11.1252	7	28	48	6	14	79	0	0	1	0	0	1	0	0	6	0	0	1.2
Droperidol|mol13|sdf|7|dock54	72	54.0117	-25.3319	-4.8334	-2.91616	-11.1015	7	29	57	34	28	80	0	0	0	0	0	0	0	0	0	0	0	0
Droperidol|mol13|sdf|7|dock8	93	51.966	-25.8765	-5.58014	-5.7707	-11.0796	7	8	40	22	10	81	1	0	0	1	0	2	8	0	0	10	0	3.6
Droperidol|mol13|sdf|7|dock1	50	56.7457	-23.8731	-7.38183	-5.76822	-11.0637	7	51	86	3	11	82	0	0	1	0	0	1	0	0	3	0	0	0.6
Droperidol|mol13|sdf|7|dock9	96	51.5232	-25.1523	-5.71568	-3.9446	-11.0518	7	5	62	19	24	83	1	0	0	0	0	1	5	0	0	0	0	1
Droperidol|mol13|sdf|7|dock30	56	55.9583	-25.4847	-5.40649	-6.66951	-11.0427	7	45	50	24	5	84	0	0	0	1	0	1	0	0	0	5	0	1
Droperidol|mol13|sdf|7|dock7	53	56.1778	-25.1199	-2.57826	-0.767292	-11.04	7	48	64	72	45	85	0	0	0	0	0	0	0	0	0	0	0	0
Droperidol|mol13|sdf|7|dock56	76	53.5098	-24.2281	-6.80945	-5.61817	-10.9912	7	25	82	11	13	86	0	0	0	0	0	0	0	0	0	0	0	0
Droperidol|mol13|sdf|7|dock3	81	53.213	-26.7534	-4.53815	-2.3161	-10.988	7	20	23	42	32	87	0	0	0	0	0	0	0	0	0	0	0	0
Droperidol|mol13|sdf|7|dock91	89	52.1883	-25.2525	-5.20556	-4.19263	-10.9553	7	12	59	28	22	88	0	0	0	0	0	0	0	0	0	0	0	0
Droperidol|mol13|sdf|7|dock79	74	53.7284	-22.2904	-2.78403	-1.36145	-10.9122	7	27	96	70	38	89	0	0	0	0	0	0	0	0	0	0	0	0
Droperidol|mol13|sdf|7|dock12	68	54.4747	-23.4157	-3.50617	2.22223	-10.8904	7	33	92	57	74	90	0	0	0	0	0	0	0	0	0	0	0	0
Droperidol|mol13|sdf|7|dock47	28	58.7436	-20.1434	-2.68249	3.15971	-10.8843	7	73	100	71	80	91	0	0	0	0	0	0	0	0	0	0	0	0
Droperidol|mol13|sdf|7|dock65	55	55.9752	-26.7044	-2.89931	-1.61618	-10.8683	7	46	24	66	34	92	0	0	0	0	0	0	0	0	0	0	0	0
Droperidol|mol13|sdf|7|dock90	85	52.7003	-23.7072	-1.58783	3.10161	-10.7442	7	16	88	88	79	93	0	0	0	0	0	0	0	0	0	0	0	0
Droperidol|mol13|sdf|7|dock93	90	52.1622	-26.4528	-7.35787	-6.75484	-10.7407	7	11	31	5	4	94	0	0	1	1	0	2	0	0	5	4	0	1.8
Droperidol|mol13|sdf|7|dock84	99	49.3133	-25.735	-5.37349	-4.26896	-10.736	7	2	44	25	21	95	1	0	0	0	0	1	2	0	0	0	0	0.4
Droperidol|mol13|sdf|7|dock66	100	48.3148	-25.6349	-6.86575	-5.84826	-10.7182	7	1	47	10	9	96	1	0	1	1	0	3	1	0	10	9	0	4
Droperidol|mol13|sdf|7|dock5	60	55.6279	-26.1153	-3.62643	-1.12296	-10.7109	7	41	36	55	41	97	0	0	0	0	0	0	0	0	0	0	0	0
Droperidol|mol13|sdf|7|dock48	92	52.0552	-23.8597	-6.79697	-6.41543	-10.6853	7	9	87	12	6	98	1	0	0	1	0	2	9	0	0	6	0	3
Droperidol|mol13|sdf|7|dock45	40	57.691	-28.6185	-3.27155	4.95457	-10.6001	7	61	3	60	85	99	0	1	0	0	0	1	0	3	0	0	0	0.6
Droperidol|mol13|sdf|7|dock59	52	56.3349	-26.3903	-3.91026	-1.35857	-10.3919	7	49	33	53	39	100	0	0	0	0	0	0	0	0	0	0	0	0
Norastemizole|mol13|sdf|8|dock1	7	54.6243	-25.118	-5.72309	-6.05861	-10.3913	8	4	2	7	5	1	1	1	1	1	1	5	4	2	7	5	1	3.8
Norastemizole|mol13|sdf|8|dock4	8	54.5958	-24.9781	-5.47229	-5.75836	-10.3623	8	3	3	8	8	2	1	1	1	1	1	5	3	3	8	8	2	4.8
Norastemizole|mol13|sdf|8|dock7	6	54.7138	-24.907	-5.18684	-5.92621	-10.2862	8	5	4	9	6	3	1	1	1	1	1	5	5	4	9	6	3	5.4
Norastemizole|mol13|sdf|8|dock3	3	54.9635	-23.2595	-6.30018	-5.79318	-10.2563	8	8	9	5	7	4	1	1	1	1	1	5	8	9	5	7	4	6.6
Norastemizole|mol13|sdf|8|dock6	9	54.5563	-23.4053	-6.98238	-6.31166	-10.1814	8	2	8	1	2	5	1	1	1	1	1	5	2	8	1	2	5	3.6
Norastemizole|mol13|sdf|8|dock5	4	54.9626	-24.2088	-6.66334	-6.59913	-10.1735	8	7	5	3	1	6	1	1	1	1	1	5	7	5	3	1	6	4.4
Norastemizole|mol13|sdf|8|dock10	2	55.1408	-23.9337	-6.61962	-6.06752	-10.1655	8	9	6	4	4	7	1	1	1	1	1	5	9	6	4	4	7	6
Norastemizole|mol13|sdf|8|dock8	1	55.3395	-22.9208	-6.90816	-6.11034	-10.1619	8	10	10	2	3	8	1	1	1	1	1	5	10	10	2	3	8	6.6
Norastemizole|mol13|sdf|8|dock9	5	54.7416	-23.5527	-6.11537	-5.44462	-10.0797	8	6	7	6	10	9	1	1	1	1	1	5	6	7	6	10	9	7.6
Norastemizole|mol13|sdf|8|dock2	10	54.1789	-25.9051	-4.97717	-5.59578	-9.82408	8	1	1	10	9	10	1	1	1	1	1	5	1	1	10	9	10	6.2
Vesnarinone|mol13|sdf|9|dock57	78	38.9033	-25.8012	-4.06181	13.228	-13.784	9	23	92	6	26	1	0	0	1	0	1	2	0	0	6	0	1	1.4
Vesnarinone|mol13|sdf|9|dock16	60	40.6996	-29.8457	-3.84973	13.2938	-13.6384	9	41	4	11	27	2	0	1	0	0	1	2	0	4	0	0	2	1.2
Vesnarinone|mol13|sdf|9|dock85	2	53.6968	-25.7874	0.186617	13.8604	-13.199	9	99	93	81	30	3	0	0	0	0	1	1	0	0	0	0	3	0.6
Vesnarinone|mol13|sdf|9|dock11	99	31.869	-26.3658	-2.10105	24.1896	-13.1975	9	2	79	29	58	4	1	0	0	0	1	2	2	0	0	0	4	1.2
Vesnarinone|mol13|sdf|9|dock32	12	50.062	-27.642	-3.1712	11.6941	-13.1504	9	89	37	18	20	5	0	0	0	0	1	1	0	0	0	0	5	1
Vesnarinone|mol13|sdf|9|dock67	18	49.7732	-26.9241	-2.44295	13.9509	-13.0359	9	83	67	25	31	6	0	0	0	0	1	1	0	0	0	0	6	1.2
Vesnarinone|mol13|sdf|9|dock47	32	47.356	-27.7655	-2.95599	19.9543	-12.9143	9	69	31	20	54	7	0	0	0	0	1	1	0	0	0	0	7	1.4
Vesnarinone|mol13|sdf|9|dock1	67	39.9193	-28.2447	-2.91209	10.3283	-12.8983	9	34	15	21	14	8	0	0	0	0	1	1	0	0	0	0	8	1.6
Vesnarinone|mol13|sdf|9|dock82	50	41.9874	-27.5017	-0.147727	300.731	-12.8284	9	51	43	71	89	9	0	0	0	0	1	1	0	0	0	0	9	1.8
Vesnarinone|mol13|sdf|9|dock26	24	48.23	-28.5584	-2.77276	12.9744	-12.828	9	77	11	22	25	10	0	0	0	0	1	1	0	0	0	0	10	2
Vesnarinone|mol13|sdf|9|dock71	8	51.0233	-27.9122	-2.41447	13.4139	-12.8159	9	93	23	26	28	11	0	0	0	0	0	0	0	0	0	0	0	0
Vesnarinone|mol13|sdf|9|dock93	52	41.3466	-27.1892	-1.72822	444.222	-12.7862	9	49	56	36	94	12	0	0	0	0	0	0	0	0	0	0	0	0
Vesnarinone|mol13|sdf|9|dock77	81	38.3031	-27.8746	-2.28971	11.7312	-12.7694	9	20	24	28	22	13	0	0	0	0	0	0	0	0	0	0	0	0
Vesnarinone|mol13|sdf|9|dock37	20	49.42	-25.6101	1.37858	24.8425	-12.7159	9	81	96	91	59	14	0	0	0	0	0	0	0	0	0	0	0	0
Vesnarinone|mol13|sdf|9|dock43	56	41.1621	-27.425	-0.809993	307.15	-12.7045	9	45	46	50	90	15	0	0	0	0	0	0	0	0	0	0	0	0
Vesnarinone|mol13|sdf|9|dock66	29	47.7126	-28.3472	-3.24707	11.4085	-12.692	9	72	14	17	18	16	0	0	0	0	0	0	0	0	0	0	0	0
Vesnarinone|mol13|sdf|9|dock80	57	40.9973	-26.3644	-0.805155	26.1882	-12.6135	9	44	80	51	63	17	0	0	0	0	0	0	0	0	0	0	0	0
Vesnarinone|mol13|sdf|9|dock15	33	47.3473	-25.9965	-0.205168	15.3927	-12.5804	9	68	85	66	39	18	0	0	0	0	0	0	0	0	0	0	0	0
Vesnarinone|mol13|sdf|9|dock63	72	39.4075	-29.7146	-4.2304	24.1231	-12.5776	9	29	6	4	57	19	0	1	1	0	0	2	0	6	4	0	0	2
Vesnarinone|mol13|sdf|9|dock39	43	43.4087	-27.6644	-3.78548	15.3329	-12.5474	9	58	35	13	38	20	0	0	0	0	0	0	0	0	0	0	0	0
Vesnarinone|mol13|sdf|9|dock29	77	38.9075	-29.7369	-4.11752	25.1912	-12.5359	9	24	5	5	60	21	0	1	1	0	0	2	0	5	5	0	0	2
Vesnarinone|mol13|sdf|9|dock89	96	34.1338	-26.9538	2.90798	217.439	-12.5245	9	5	66	100	84	22	1	0	0	0	0	1	5	0	0	0	0	1
Vesnarinone|mol13|sdf|9|dock20	98	32.2766	-28.1731	-3.8577	17.073	-12.5205	9	3	16	9	45	23	1	0	1	0	0	2	3	0	9	0	0	2.4
Vesnarinone|mol13|sdf|9|dock75	74	39.318	-27.0759	-0.590778	32.4544	-12.4803	9	27	60	59	72	24	0	0	0	0	0	0	0	0	0	0	0	0
Vesnarinone|mol13|sdf|9|dock49	40	44.9401	-27.7973	-4.27316	9.5728	-12.4465	9	61	28	3	9	25	0	0	1	1	0	2	0	0	3	9	0	2.4
Vesnarinone|mol13|sdf|9|dock48	15	49.9593	-27.5338	-2.07944	23.2292	-12.4379	9	86	40	30	56	26	0	0	0	0	0	0	0	0	0	0	0	0
Vesnarinone|mol13|sdf|9|dock59	69	39.7772	-27.0102	0.0125888	33.5179	-12.4009	9	32	63	76	75	27	0	0	0	0	0	0	0	0	0	0	0	0
Vesnarinone|mol13|sdf|9|dock4	41	44.9145	-27.6748	-1.80918	332.138	-12.3986	9	60	34	33	91	28	0	0	0	0	0	0	0	0	0	0	0	0
Vesnarinone|mol13|sdf|9|dock62	70	39.6642	-26.8743	-0.187466	30.2628	-12.3973	9	31	70	69	69	29	0	0	0	0	0	0	0	0	0	0	0	0
Vesnarinone|mol13|sdf|9|dock53	95	35.0715	-26.6231	-2.45104	40.0057	-12.3941	9	6	74	24	79	30	1	0	0	0	0	1	6	0	0	0	0	1.2
Vesnarinone|mol13|sdf|9|dock90	63	40.3929	-25.9575	-0.873984	368.429	-12.3891	9	38	87	48	92	31	0	0	0	0	0	0	0	0	0	0	0	0
Vesnarinone|mol13|sdf|9|dock72	47	42.5785	-27.8512	-1.84129	283.385	-12.3885	9	54	26	32	88	32	0	0	0	0	0	0	0	0	0	0	0	0
Vesnarinone|mol13|sdf|9|dock86	13	50.0227	-28.0309	-1.57825	15.7991	-12.379	9	88	20	42	40	33	0	0	0	0	0	0	0	0	0	0	0	0
Vesnarinone|mol13|sdf|9|dock64	10	50.859	-28.5385	-3.87003	9.45555	-12.3469	9	91	12	8	5	34	0	0	1	1	0	2	0	0	8	5	0	2.6
Vesnarinone|mol13|sdf|9|dock22	48	42.4175	-27.8616	-1.75178	481.869	-12.2202	9	53	25	34	96	35	0	0	0	0	0	0	0	0	0	0	0	0
Vesnarinone|mol13|sdf|9|dock3	82	37.9502	-27.5169	-0.625314	67.5166	-12.1792	9	19	42	58	81	36	0	0	0	0	0	0	0	0	0	0	0	0
Vesnarinone|mol13|sdf|9|dock8	22	48.4928	-28.0484	-1.40142	16.7248	-12.1415	9	79	19	43	44	37	0	0	0	0	0	0	0	0	0	0	0	0
Vesnarinone|mol13|sdf|9|dock51	76	39.0701	-28.3722	-3.02198	17.1122	-12.1322	9	25	13	19	46	38	0	0	0	0	0	0	0	0	0	0	0	0
Vesnarinone|mol13|sdf|9|dock55	64	40.3382	-30.6813	-4.89939	16.5634	-11.9813	9	37	1	1	42	39	0	1	1	0	0	2	0	1	1	0	0	0.4
Vesnarinone|mol13|sdf|9|dock95	30	47.6941	-27.3423	-1.94555	13.9871	-11.9641	9	71	47	31	32	40	0	0	0	0	0	0	0	0	0	0	0	0
Vesnarinone|mol13|sdf|9|dock94	89	36.0758	-30.3053	-3.85665	15.2935	-11.9268	9	12	2	10	35	41	0	1	1	0	0	2	0	2	10	0	0	2.4
Vesnarinone|mol13|sdf|9|dock68	58	40.9141	-26.9744	0.0408713	29.8993	-11.9137	9	43	65	77	68	42	0	0	0	0	0	0	0	0	0	0	0	0
Vesnarinone|mol13|sdf|9|dock83	93	35.3934	-28.5654	-4.04946	39.7069	-11.9055	9	8	10	7	78	43	1	1	1	0	0	3	8	10	7	0	0	5
Vesnarinone|mol13|sdf|9|dock100	94	35.2353	-27.2011	-0.188421	1245.02	-11.9008	9	7	52	68	100	44	1	0	0	0	0	1	7	0	0	0	0	1.4
Vesnarinone|mol13|sdf|9|dock91	42	44.2265	-27.7212	-3.25554	18.1785	-11.879	9	59	33	16	50	45	0	0	0	0	0	0	0	0	0	0	0	0
Vesnarinone|mol13|sdf|9|dock97	86	36.938	-27.1947	-0.261129	640.387	-11.8365	9	15	53	64	99	46	0	0	0	0	0	0	0	0	0	0	0	0
Vesnarinone|mol13|sdf|9|dock98	91	35.7222	-28.7151	-3.5459	27.8265	-11.7978	9	10	8	15	67	47	1	1	0	0	0	2	10	8	0	0	0	3.6
Vesnarinone|mol13|sdf|9|dock61	100	31.0092	-27.0923	0.293898	33.24	-11.7639	9	1	59	84	74	48	1	0	0	0	0	1	1	0	0	0	0	0.2
Vesnarinone|mol13|sdf|9|dock81	75	39.193	-27.2833	-1.74254	267.502	-11.7271	9	26	48	35	87	49	0	0	0	0	0	0	0	0	0	0	0	0
Vesnarinone|mol13|sdf|9|dock21	4	53.4746	-26.8801	-0.947492	8.78393	-11.7164	9	97	69	45	1	50	0	0	0	1	0	1	0	0	0	1	0	0.2
Vesnarinone|mol13|sdf|9|dock92	73	39.4043	-25.8179	0.0712719	27.7461	-11.6868	9	28	91	78	66	51	0	0	0	0	0	0	0	0	0	0	0	0
Vesnarinone|mol13|sdf|9|dock13	85	37.1593	-30.0116	-4.39048	32.7197	-11.6655	9	16	3	2	73	52	0	1	1	0	0	2	0	3	2	0	0	1
Vesnarinone|mol13|sdf|9|dock87	53	41.3319	-26.7658	0.108168	33.7094	-11.6618	9	48	71	80	76	53	0	0	0	0	0	0	0	0	0	0	0	0
Vesnarinone|mol13|sdf|9|dock33	1	54.6788	-26.1608	-0.945655	10.0368	-11.6331	9	100	84	46	12	54	0	0	0	0	0	0	0	0	0	0	0	0
Vesnarinone|mol13|sdf|9|dock44	6	51.2876	-28.6441	-3.78145	9.24541	-11.5966	9	95	9	14	4	55	0	1	0	1	0	2	0	9	0	4	0	2.6
Vesnarinone|mol13|sdf|9|dock74	31	47.4623	-27.9603	-1.63128	16.6284	-11.5806	9	70	21	40	43	56	0	0	0	0	0	0	0	0	0	0	0	0
Vesnarinone|mol13|sdf|9|dock73	84	37.6583	-27.7881	-1.66494	11.7051	-11.5469	9	17	29	38	21	57	0	0	0	0	0	0	0	0	0	0	0	0
Vesnarinone|mol13|sdf|9|dock54	97	32.3158	-27.4555	-1.6606	45.2485	-11.5198	9	4	44	39	80	58	1	0	0	0	0	1	4	0	0	0	0	0.8
Vesnarinone|mol13|sdf|9|dock23	66	39.9261	-26.9793	1.68644	420.902	-11.4435	9	35	64	95	93	59	0	0	0	0	0	0	0	0	0	0	0	0
Vesnarinone|mol13|sdf|9|dock79	80	38.56	-27.0718	-0.0761588	549.292	-11.4357	9	21	61	73	98	60	0	0	0	0	0	0	0	0	0	0	0	0
Vesnarinone|mol13|sdf|9|dock88	39	45.433	-27.6546	-0.654645	18.3292	-11.3847	9	62	36	56	51	61	0	0	0	0	0	0	0	0	0	0	0	0
Vesnarinone|mol13|sdf|9|dock65	49	42.3993	-24.4672	-0.759427	17.9227	-11.2395	9	52	99	52	49	62	0	0	0	0	0	0	0	0	0	0	0	0
Vesnarinone|mol13|sdf|9|dock40	38	46.1679	-25.9646	-0.758638	9.51301	-11.2107	9	63	86	53	8	63	0	0	0	1	0	1	0	0	0	8	0	1.6
Vesnarinone|mol13|sdf|9|dock52	59	40.8603	-25.4436	-0.319878	31.8204	-11.2006	9	42	98	62	71	64	0	0	0	0	0	0	0	0	0	0	0	0
Vesnarinone|mol13|sdf|9|dock5	36	46.3136	-24.0752	-1.3121	10.16	-11.1962	9	65	100	44	13	65	0	0	0	0	0	0	0	0	0	0	0	0
Vesnarinone|mol13|sdf|9|dock19	54	41.328	-26.3131	0.907651	231.888	-11.1821	9	47	81	87	85	66	0	0	0	0	0	0	0	0	0	0	0	0
Vesnarinone|mol13|sdf|9|dock25	88	36.0775	-28.0886	-1.59811	36.5981	-11.1742	9	13	17	41	77	67	0	0	0	0	0	0	0	0	0	0	0	0
Vesnarinone|mol13|sdf|9|dock78	21	49.0709	-26.2304	1.30877	18.5528	-11.164	9	80	82	90	52	68	0	0	0	0	0	0	0	0	0	0	0	0
Vesnarinone|mol13|sdf|9|dock70	83	37.8562	-27.518	-0.705989	204.481	-11.1099	9	18	41	54	83	69	0	0	0	0	0	0	0	0	0	0	0	0
Vesnarinone|mol13|sdf|9|dock58	68	39.8545	-27.9316	-2.67762	27.6872	-11.107	9	33	22	23	64	70	0	0	0	0	0	0	0	0	0	0	0	0
Vesnarinone|mol13|sdf|9|dock96	46	42.7551	-28.0738	-1.66926	549.048	-11.0985	9	55	18	37	97	71	0	0	0	0	0	0	0	0	0	0	0	0
Vesnarinone|mol13|sdf|9|dock18	19	49.7041	-29.1035	-3.7878	17.753	-11.0915	9	82	7	12	48	72	0	1	0	0	0	1	0	7	0	0	0	1.4
Vesnarinone|mol13|sdf|9|dock12	55	41.1664	-25.7059	-0.404797	30.548	-11.0525	9	46	95	60	70	73	0	0	0	0	0	0	0	0	0	0	0	0
Vesnarinone|mol13|sdf|9|dock76	51	41.944	-25.8786	2.0685	160.72	-10.9534	9	50	89	97	82	74	0	0	0	0	0	0	0	0	0	0	0	0
Vesnarinone|mol13|sdf|9|dock14	16	49.907	-27.4251	-0.654439	15.072	-10.9331	9	85	45	57	34	75	0	0	0	0	0	0	0	0	0	0	0	0
Vesnarinone|mol13|sdf|9|dock99	90	35.8009	-25.7217	0.991727	25.4576	-10.9155	9	11	94	89	61	76	0	0	0	0	0	0	0	0	0	0	0	0
Vesnarinone|mol13|sdf|9|dock28	71	39.66	-27.2758	-0.0992916	25.507	-10.9051	9	30	50	72	62	77	0	0	0	0	0	0	0	0	0	0	0	0
Vesnarinone|mol13|sdf|9|dock7	3	53.5627	-26.484	-0.290139	11.6136	-10.8598	9	98	77	63	19	78	0	0	0	0	0	0	0	0	0	0	0	0
Vesnarinone|mol13|sdf|9|dock50	5	51.5856	-26.4832	-0.191414	12.114	-10.8572	9	96	78	67	23	79	0	0	0	0	0	0	0	0	0	0	0	0
Vesnarinone|mol13|sdf|9|dock42	34	47.1274	-27.1577	-2.36878	13.6687	-10.7785	9	67	58	27	29	80	0	0	0	0	0	0	0	0	0	0	0	0
Vesnarinone|mol13|sdf|9|dock2	45	42.8829	-27.7518	0.409003	19.5922	-10.7749	9	56	32	85	53	81	0	0	0	0	0	0	0	0	0	0	0	0
Vesnarinone|mol13|sdf|9|dock17	92	35.6086	-26.1709	1.64368	27.7308	-10.7391	9	9	83	94	65	82	1	0	0	0	0	1	9	0	0	0	0	1.8
Vesnarinone|mol13|sdf|9|dock35	26	48.0174	-27.5571	-0.0355357	10.797	-10.7213	9	75	39	75	16	83	0	0	0	0	0	0	0	0	0	0	0	0
Vesnarinone|mol13|sdf|9|dock46	17	49.8254	-27.5983	0.18827	10.7892	-10.6362	9	84	38	82	15	84	0	0	0	0	0	0	0	0	0	0	0	0
Vesnarinone|mol13|sdf|9|dock10	27	47.8119	-25.8515	0.107229	9.98679	-10.5699	9	74	90	79	11	85	0	0	0	0	0	0	0	0	0	0	0	0
Vesnarinone|mol13|sdf|9|dock27	7	51.1748	-26.5723	-0.160205	9.21424	-10.5032	9	94	76	70	3	86	0	0	0	1	0	1	0	0	0	3	0	0.6
Vesnarinone|mol13|sdf|9|dock9	9	51.0184	-26.7385	-0.206449	9.15244	-10.489	9	92	72	65	2	87	0	0	0	1	0	1	0	0	0	2	0	0.4
Vesnarinone|mol13|sdf|9|dock60	65	40.0892	-27.0349	-0.0641404	265.553	-10.4369	9	36	62	74	86	88	0	0	0	0	0	0	0	0	0	0	0	0
Vesnarinone|mol13|sdf|9|dock69	62	40.5814	-27.7747	0.2496	9.49991	-10.4028	9	39	30	83	7	89	0	0	0	1	0	1	0	0	0	7	0	1.4
Vesnarinone|mol13|sdf|9|dock56	61	40.6582	-27.277	0.705251	445.351	-10.1886	9	40	49	86	95	90	0	0	0	0	0	0	0	0	0	0	0	0
Vesnarinone|mol13|sdf|9|dock84	25	48.1469	-27.204	-0.910668	12.1943	-10.1278	9	76	51	47	24	91	0	0	0	0	0	0	0	0	0	0	0	0
Vesnarinone|mol13|sdf|9|dock30	23	48.4227	-25.52	1.91264	15.3141	-9.94073	9	78	97	96	37	92	0	0	0	0	0	0	0	0	0	0	0	0
Vesnarinone|mol13|sdf|9|dock6	11	50.7186	-25.89	1.57213	15.2986	-9.93747	9	90	88	93	36	93	0	0	0	0	0	0	0	0	0	0	0	0
Vesnarinone|mol13|sdf|9|dock36	14	49.9698	-26.8834	-0.68716	9.78366	-9.67705	9	87	68	55	10	94	0	0	0	1	0	1	0	0	0	10	0	2
Vesnarinone|mol13|sdf|9|dock24	28	47.7459	-26.615	-0.83382	11.2421	-9.6547	9	73	75	49	17	95	0	0	0	0	0	0	0	0	0	0	0	0
Vesnarinone|mol13|sdf|9|dock31	35	46.7102	-27.1932	-0.333959	9.49856	-9.52796	9	66	54	61	6	96	0	0	0	1	0	1	0	0	0	6	0	1.2
Vesnarinone|mol13|sdf|9|dock38	79	38.7919	-26.6525	2.62182	21.9996	-9.48728	9	22	73	98	55	97	0	0	0	0	0	0	0	0	0	0	0	0
Vesnarinone|mol13|sdf|9|dock34	44	42.9277	-27.8262	1.54639	17.1911	-9.11496	9	57	27	92	47	98	0	0	0	0	0	0	0	0	0	0	0	0
Vesnarinone|mol13|sdf|9|dock45	87	36.5471	-27.1775	0.979124	16.0165	-8.94889	9	14	57	88	41	99	0	0	0	0	0	0	0	0	0	0	0	0
Vesnarinone|mol13|sdf|9|dock41	37	46.3071	-27.1917	2.63534	14.8456	-8.83477	9	64	55	99	33	100	0	0	0	0	0	0	0	0	0	0	0	0
BMCL_03_13_1829-1835_4|mol13|sdf|10|dock62	33	68.326	-30.3739	-3.91712	6.8283	-15.7131	10	68	82	45	29	1	0	0	0	0	1	1	0	0	0	0	1	0.2
BMCL_03_13_1829-1835_4|mol13|sdf|10|dock68	14	77.1593	-35.5278	-6.64171	-2.2435	-15.223	10	87	14	2	5	2	0	0	1	1	1	3	0	0	2	5	2	1.8
BMCL_03_13_1829-1835_4|mol13|sdf|10|dock90	1	83.3658	-34.6561	-5.36006	-0.445213	-15.2196	10	100	38	11	7	3	0	0	0	1	1	2	0	0	0	7	3	2
BMCL_03_13_1829-1835_4|mol13|sdf|10|dock85	6	80.437	-34.4352	-6.0462	0.136572	-15.184	10	95	47	5	10	4	0	0	1	1	1	3	0	0	5	10	4	3.8
BMCL_03_13_1829-1835_4|mol13|sdf|10|dock13	13	77.3358	-35.9406	-6.31281	-2.7972	-15.1507	10	88	10	4	2	5	0	1	1	1	1	4	0	10	4	2	5	4.2
BMCL_03_13_1829-1835_4|mol13|sdf|10|dock51	9	79.5628	-36.2209	-6.56299	-2.30497	-14.9701	10	92	6	3	4	6	0	1	1	1	1	4	0	6	3	4	6	3.8
BMCL_03_13_1829-1835_4|mol13|sdf|10|dock26	45	64.3592	-33.6763	-4.61129	2493.11	-14.9369	10	56	62	27	100	7	0	0	0	0	1	1	0	0	0	0	7	1.4
BMCL_03_13_1829-1835_4|mol13|sdf|10|dock7	20	75.3557	-33.7764	-5.21813	2.77746	-14.889	10	81	61	16	22	8	0	0	0	0	1	1	0	0	0	0	8	1.6
BMCL_03_13_1829-1835_4|mol13|sdf|10|dock19	52	62.3488	-31.737	-2.0931	13.481	-14.8766	10	49	79	63	56	9	0	0	0	0	1	1	0	0	0	0	9	1.8
BMCL_03_13_1829-1835_4|mol13|sdf|10|dock60	86	48.8593	-32.7362	-1.62817	17.3889	-14.8715	10	15	76	73	60	10	0	0	0	0	1	1	0	0	0	0	10	2
BMCL_03_13_1829-1835_4|mol13|sdf|10|dock37	18	76.2394	-33.1739	-4.36415	2.05791	-14.8661	10	83	72	33	18	11	0	0	0	0	0	0	0	0	0	0	0	0
BMCL_03_13_1829-1835_4|mol13|sdf|10|dock79	23	73.4017	-33.2747	-4.31057	4.80304	-14.8092	10	78	70	36	27	12	0	0	0	0	0	0	0	0	0	0	0	0
BMCL_03_13_1829-1835_4|mol13|sdf|10|dock82	44	64.7135	-34.2841	-4.32047	24.3259	-14.7817	10	57	50	35	79	13	0	0	0	0	0	0	0	0	0	0	0	0
BMCL_03_13_1829-1835_4|mol13|sdf|10|dock59	24	72.8672	-34.8351	-4.55908	21.6265	-14.7687	10	77	32	28	71	14	0	0	0	0	0	0	0	0	0	0	0	0
BMCL_03_13_1829-1835_4|mol13|sdf|10|dock95	43	65.1319	-31.4433	-1.74057	3.33889	-14.6698	10	58	81	71	23	15	0	0	0	0	0	0	0	0	0	0	0	0
BMCL_03_13_1829-1835_4|mol13|sdf|10|dock97	27	70.4151	-34.814	-5.54058	11.4757	-14.6694	10	74	33	10	48	16	0	0	1	0	0	1	0	0	10	0	0	2
BMCL_03_13_1829-1835_4|mol13|sdf|10|dock64	31	69.3334	-34.5211	-5.05972	19.8563	-14.6093	10	70	43	21	69	17	0	0	0	0	0	0	0	0	0	0	0	0
BMCL_03_13_1829-1835_4|mol13|sdf|10|dock23	42	65.3227	-34.4461	-4.27895	26.2777	-14.5934	10	59	46	37	84	18	0	0	0	0	0	0	0	0	0	0	0	0
BMCL_03_13_1829-1835_4|mol13|sdf|10|dock58	8	79.8808	-35.335	-5.10251	0.516267	-14.5826	10	93	19	19	13	19	0	0	0	0	0	0	0	0	0	0	0	0
BMCL_03_13_1829-1835_4|mol13|sdf|10|dock71	56	61.4922	-34.0381	-3.11066	9.20974	-14.5619	10	45	55	55	40	20	0	0	0	0	0	0	0	0	0	0	0	0
BMCL_03_13_1829-1835_4|mol13|sdf|10|dock100	37	67.4451	-35.6279	-4.50441	30.8235	-14.5343	10	64	12	30	87	21	0	0	0	0	0	0	0	0	0	0	0	0
BMCL_03_13_1829-1835_4|mol13|sdf|10|dock78	25	71.6436	-33.7792	-2.72493	4.39069	-14.507	10	76	60	58	26	22	0	0	0	0	0	0	0	0	0	0	0	0
BMCL_03_13_1829-1835_4|mol13|sdf|10|dock41	22	74.1546	-35.5263	-5.29856	0.0880679	-14.4965	10	79	15	12	9	23	0	0	0	1	0	1	0	0	0	9	0	1.8
BMCL_03_13_1829-1835_4|mol13|sdf|10|dock65	40	66.6747	-36.637	-5.13954	24.2722	-14.4879	10	61	4	18	78	24	0	1	0	0	0	1	0	4	0	0	0	0.8
BMCL_03_13_1829-1835_4|mol13|sdf|10|dock36	48	63.1002	-34.1794	-4.40216	3.48488	-14.4136	10	53	53	32	24	25	0	0	0	0	0	0	0	0	0	0	0	0
BMCL_03_13_1829-1835_4|mol13|sdf|10|dock21	35	67.8477	-35.0298	-3.45618	24.4912	-14.3895	10	66	26	49	80	26	0	0	0	0	0	0	0	0	0	0	0	0
BMCL_03_13_1829-1835_4|mol13|sdf|10|dock33	21	75.1215	-34.9922	-5.91799	1.12534	-14.3878	10	80	30	6	16	27	0	0	1	0	0	1	0	0	6	0	0	1.2
BMCL_03_13_1829-1835_4|mol13|sdf|10|dock76	55	61.5312	-34.423	-2.88899	11.8881	-14.3536	10	46	48	57	49	28	0	0	0	0	0	0	0	0	0	0	0	0
BMCL_03_13_1829-1835_4|mol13|sdf|10|dock15	15	77.139	-33.9912	-4.1218	4.17043	-14.3482	10	86	56	39	25	29	0	0	0	0	0	0	0	0	0	0	0	0
BMCL_03_13_1829-1835_4|mol13|sdf|10|dock52	38	67.2379	-33.1486	-2.08657	8.35899	-14.2805	10	63	73	64	37	30	0	0	0	0	0	0	0	0	0	0	0	0
BMCL_03_13_1829-1835_4|mol13|sdf|10|dock84	47	63.2172	-37.1128	-3.59851	7.76779	-14.2666	10	54	3	48	34	31	0	1	0	0	0	1	0	3	0	0	0	0.6
BMCL_03_13_1829-1835_4|mol13|sdf|10|dock14	36	67.6976	-35.0961	-3.31961	27.3838	-14.2416	10	65	22	54	86	32	0	0	0	0	0	0	0	0	0	0	0	0
BMCL_03_13_1829-1835_4|mol13|sdf|10|dock57	46	63.8096	-34.0775	-1.99685	10.7406	-13.9836	10	55	54	66	45	33	0	0	0	0	0	0	0	0	0	0	0	0
BMCL_03_13_1829-1835_4|mol13|sdf|10|dock9	70	57.7799	-34.7108	-5.08617	18.6905	-13.9804	10	31	35	20	66	34	0	0	0	0	0	0	0	0	0	0	0	0
BMCL_03_13_1829-1835_4|mol13|sdf|10|dock31	63	59.8996	-33.6534	-3.35069	17.6132	-13.9468	10	38	63	53	61	35	0	0	0	0	0	0	0	0	0	0	0	0
BMCL_03_13_1829-1835_4|mol13|sdf|10|dock39	2	82.3042	-34.6476	-5.29274	0.162091	-13.8859	10	99	40	13	11	36	0	0	0	0	0	0	0	0	0	0	0	0
BMCL_03_13_1829-1835_4|mol13|sdf|10|dock81	69	57.8219	-33.9127	-1.22281	17.7217	-13.8567	10	32	58	77	62	37	0	0	0	0	0	0	0	0	0	0	0	0
BMCL_03_13_1829-1835_4|mol13|sdf|10|dock48	62	59.9097	-37.2506	-2.68492	7.54844	-13.8337	10	39	1	59	33	38	0	1	0	0	0	1	0	1	0	0	0	0.2
BMCL_03_13_1829-1835_4|mol13|sdf|10|dock42	32	68.8758	-34.2783	-4.77974	22.3058	-13.8144	10	69	51	26	74	39	0	0	0	0	0	0	0	0	0	0	0	0
BMCL_03_13_1829-1835_4|mol13|sdf|10|dock67	12	78.0088	-35.1053	-4.98036	1.66756	-13.7972	10	89	21	23	17	40	0	0	0	0	0	0	0	0	0	0	0	0
BMCL_03_13_1829-1835_4|mol13|sdf|10|dock89	7	80.0014	-34.2721	-5.05793	2.18493	-13.7586	10	94	52	22	20	41	0	0	0	0	0	0	0	0	0	0	0	0
BMCL_03_13_1829-1835_4|mol13|sdf|10|dock54	88	46.5522	-35.4811	-2.65512	11.0786	-13.7394	10	13	17	60	46	42	0	0	0	0	0	0	0	0	0	0	0	0
BMCL_03_13_1829-1835_4|mol13|sdf|10|dock56	17	76.5849	-34.6248	-5.15813	0.716739	-13.7318	10	84	41	17	15	43	0	0	0	0	0	0	0	0	0	0	0	0
BMCL_03_13_1829-1835_4|mol13|sdf|10|dock5	3	82.1912	-34.7668	-5.23293	0.0132026	-13.7043	10	98	34	15	8	44	0	0	0	1	0	1	0	0	0	8	0	1.6
BMCL_03_13_1829-1835_4|mol13|sdf|10|dock17	73	56.4241	-34.4762	-1.1068	12.9052	-13.6863	10	28	44	78	54	45	0	0	0	0	0	0	0	0	0	0	0	0
BMCL_03_13_1829-1835_4|mol13|sdf|10|dock27	4	81.7002	-36.0369	-6.65015	-2.43603	-13.6395	10	97	9	1	3	46	0	1	1	1	0	3	0	9	1	3	0	2.6
BMCL_03_13_1829-1835_4|mol13|sdf|10|dock66	16	76.8039	-33.6242	-4.19118	2.31382	-13.6002	10	85	65	38	21	47	0	0	0	0	0	0	0	0	0	0	0	0
BMCL_03_13_1829-1835_4|mol13|sdf|10|dock49	26	71.1773	-33.6453	-2.35567	7.01916	-13.5828	10	75	64	61	30	48	0	0	0	0	0	0	0	0	0	0	0	0
BMCL_03_13_1829-1835_4|mol13|sdf|10|dock6	28	70.0645	-35.0158	-4.08532	39.0792	-13.5525	10	73	28	41	91	49	0	0	0	0	0	0	0	0	0	0	0	0
BMCL_03_13_1829-1835_4|mol13|sdf|10|dock96	10	78.6164	-35.6177	-4.97317	0.490566	-13.4962	10	91	13	25	12	50	0	0	0	0	0	0	0	0	0	0	0	0
BMCL_03_13_1829-1835_4|mol13|sdf|10|dock87	41	65.624	-31.5951	1.45182	7.31072	-13.4808	10	60	80	94	32	51	0	0	0	0	0	0	0	0	0	0	0	0
BMCL_03_13_1829-1835_4|mol13|sdf|10|dock40	30	70.0168	-35.0022	-5.61291	18.4019	-13.4712	10	71	29	9	65	52	0	0	1	0	0	1	0	0	9	0	0	1.8
BMCL_03_13_1829-1835_4|mol13|sdf|10|dock1	5	81.2171	-35.0834	-5.63587	-1.10434	-13.4454	10	96	24	8	6	53	0	0	1	1	0	2	0	0	8	6	0	2.8
BMCL_03_13_1829-1835_4|mol13|sdf|10|dock69	66	58.5476	-33.0641	-1.9446	37.1768	-13.4187	10	35	74	68	90	54	0	0	0	0	0	0	0	0	0	0	0	0
BMCL_03_13_1829-1835_4|mol13|sdf|10|dock45	78	53.8679	-34.526	-4.46109	5.17514	-13.3843	10	23	42	31	28	55	0	0	0	0	0	0	0	0	0	0	0	0
BMCL_03_13_1829-1835_4|mol13|sdf|10|dock3	65	59.4025	-34.6712	-0.84296	22.221	-13.3729	10	36	36	81	73	56	0	0	0	0	0	0	0	0	0	0	0	0
BMCL_03_13_1829-1835_4|mol13|sdf|10|dock63	81	52.8922	-33.0091	-3.39518	25.0128	-13.3586	10	20	75	52	83	57	0	0	0	0	0	0	0	0	0	0	0	0
BMCL_03_13_1829-1835_4|mol13|sdf|10|dock32	54	61.639	-35.6872	-2.12313	9.31458	-13.332	10	47	11	62	41	58	0	0	0	0	0	0	0	0	0	0	0	0
BMCL_03_13_1829-1835_4|mol13|sdf|10|dock18	100	25.3806	-33.2885	0.38381	13.1326	-13.3213	10	1	69	90	55	59	1	0	0	0	0	1	1	0	0	0	0	0.2
BMCL_03_13_1829-1835_4|mol13|sdf|10|dock47	29	70.0442	-36.2058	-5.26557	24.7763	-13.3073	10	72	7	14	82	60	0	1	0	0	0	1	0	7	0	0	0	1.4
BMCL_03_13_1829-1835_4|mol13|sdf|10|dock80	85	49.2725	-33.1863	-1.73062	10.043	-13.2561	10	16	71	72	44	61	0	0	0	0	0	0	0	0	0	0	0	0
BMCL_03_13_1829-1835_4|mol13|sdf|10|dock44	60	61.1731	-35.1737	-4.52826	23.3209	-13.2479	10	41	20	29	76	62	0	0	0	0	0	0	0	0	0	0	0	0
BMCL_03_13_1829-1835_4|mol13|sdf|10|dock35	67	58.4845	-33.4586	-3.41638	1012.18	-13.228	10	34	68	51	99	63	0	0	0	0	0	0	0	0	0	0	0	0
BMCL_03_13_1829-1835_4|mol13|sdf|10|dock12	57	61.4913	-28.664	-1.91016	9.82946	-13.2248	10	44	89	69	42	64	0	0	0	0	0	0	0	0	0	0	0	0
BMCL_03_13_1829-1835_4|mol13|sdf|10|dock38	19	75.8109	-35.5159	-4.32722	2.11412	-13.1646	10	82	16	34	19	65	0	0	0	0	0	0	0	0	0	0	0	0
BMCL_03_13_1829-1835_4|mol13|sdf|10|dock24	74	56.4206	-37.1579	-4.97416	0.658973	-13.0882	10	27	2	24	14	66	0	1	0	0	0	1	0	2	0	0	0	0.4
BMCL_03_13_1829-1835_4|mol13|sdf|10|dock55	34	68.2465	-35.4292	-3.84399	21.6943	-13.0465	10	67	18	47	72	67	0	0	0	0	0	0	0	0	0	0	0	0
BMCL_03_13_1829-1835_4|mol13|sdf|10|dock20	39	66.6824	-36.6124	-3.05557	8.07491	-13.0319	10	62	5	56	35	68	0	1	0	0	0	1	0	5	0	0	0	1
BMCL_03_13_1829-1835_4|mol13|sdf|10|dock25	50	62.9511	-35.0271	-4.03291	24.4965	-13.0121	10	51	27	43	81	69	0	0	0	0	0	0	0	0	0	0	0	0
BMCL_03_13_1829-1835_4|mol13|sdf|10|dock53	61	60.9201	-33.9791	-4.06262	12.3814	-13.007	10	40	57	42	52	70	0	0	0	0	0	0	0	0	0	0	0	0
BMCL_03_13_1829-1835_4|mol13|sdf|10|dock98	11	78.2147	-32.5444	-0.0219824	7.18823	-12.9383	10	90	77	88	31	71	0	0	0	0	0	0	0	0	0	0	0	0
BMCL_03_13_1829-1835_4|mol13|sdf|10|dock16	58	61.4681	-33.8895	-3.423	8.1148	-12.8259	10	43	59	50	36	72	0	0	0	0	0	0	0	0	0	0	0	0
BMCL_03_13_1829-1835_4|mol13|sdf|10|dock92	87	48.0319	-29.0466	-0.0128111	51.4353	-12.7789	10	14	86	89	92	73	0	0	0	0	0	0	0	0	0	0	0	0
BMCL_03_13_1829-1835_4|mol13|sdf|10|dock50	79	53.7315	-34.8898	-1.61917	12.5121	-12.721	10	22	31	74	53	74	0	0	0	0	0	0	0	0	0	0	0	0
BMCL_03_13_1829-1835_4|mol13|sdf|10|dock91	97	32.3917	-23.0977	-0.607205	32.7195	-12.6868	10	4	99	82	88	75	1	0	0	0	0	1	4	0	0	0	0	0.8
BMCL_03_13_1829-1835_4|mol13|sdf|10|dock11	91	45.014	-34.4537	-2.07213	14.4944	-12.6376	10	10	45	65	57	76	1	0	0	0	0	1	10	0	0	0	0	2
BMCL_03_13_1829-1835_4|mol13|sdf|10|dock30	90	45.2973	-27.5175	5.93936	90.4083	-12.5834	10	11	94	97	97	77	0	0	0	0	0	0	0	0	0	0	0	0
BMCL_03_13_1829-1835_4|mol13|sdf|10|dock72	53	61.9785	-35.0862	-4.10716	8.62555	-12.5595	10	48	23	40	38	78	0	0	0	0	0	0	0	0	0	0	0	0
BMCL_03_13_1829-1835_4|mol13|sdf|10|dock88	83	50.9008	-34.4021	-1.82841	27.2265	-12.3934	10	18	49	70	85	79	0	0	0	0	0	0	0	0	0	0	0	0
BMCL_03_13_1829-1835_4|mol13|sdf|10|dock77	49	63.0792	-33.4807	-4.00726	12.1363	-12.3914	10	52	67	44	50	80	0	0	0	0	0	0	0	0	0	0	0	0
BMCL_03_13_1829-1835_4|mol13|sdf|10|dock75	72	56.6704	-34.6502	-1.95252	18.1235	-12.3644	10	29	39	67	64	81	0	0	0	0	0	0	0	0	0	0	0	0
BMCL_03_13_1829-1835_4|mol13|sdf|10|dock86	75	56.2347	-33.4985	-3.90652	22.8919	-12.3419	10	26	66	46	75	82	0	0	0	0	0	0	0	0	0	0	0	0
BMCL_03_13_1829-1835_4|mol13|sdf|10|dock43	98	30.0564	-23.812	1.16979	63.2385	-12.1347	10	3	98	92	95	83	1	0	0	0	0	1	3	0	0	0	0	0.6
BMCL_03_13_1829-1835_4|mol13|sdf|10|dock99	92	44.9048	-35.0574	-0.590353	15.5901	-11.9707	10	9	25	83	58	84	1	0	0	0	0	1	9	0	0	0	0	1.8
BMCL_03_13_1829-1835_4|mol13|sdf|10|dock46	76	55.7739	-28.3117	-0.455165	11.4185	-11.866	10	25	91	84	47	85	0	0	0	0	0	0	0	0	0	0	0	0
BMCL_03_13_1829-1835_4|mol13|sdf|10|dock61	84	49.9962	-36.1928	-0.454924	16.9332	-11.7887	10	17	8	85	59	86	0	1	0	0	0	1	0	8	0	0	0	1.6
BMCL_03_13_1829-1835_4|mol13|sdf|10|dock93	68	58.217	-28.5747	-1.34041	10.0419	-11.5586	10	33	90	75	43	87	0	0	0	0	0	0	0	0	0	0	0	0
BMCL_03_13_1829-1835_4|mol13|sdf|10|dock94	89	46.5216	-28.8401	0.417018	33.0018	-11.5349	10	12	88	91	89	88	0	0	0	0	0	0	0	0	0	0	0	0
BMCL_03_13_1829-1835_4|mol13|sdf|10|dock73	51	62.4185	-30.026	-1.2721	17.8478	-11.5083	10	50	84	76	63	89	0	0	0	0	0	0	0	0	0	0	0	0
BMCL_03_13_1829-1835_4|mol13|sdf|10|dock29	59	61.1866	-29.5246	-0.857369	8.99401	-11.362	10	42	85	80	39	90	0	0	0	0	0	0	0	0	0	0	0	0
BMCL_03_13_1829-1835_4|mol13|sdf|10|dock83	82	52.5701	-30.3278	-0.962305	19.4565	-11.3499	10	19	83	79	68	91	0	0	0	0	0	0	0	0	0	0	0	0
BMCL_03_13_1829-1835_4|mol13|sdf|10|dock28	80	53.1042	-27.2149	1.32036	12.1648	-11.3363	10	21	95	93	51	92	0	0	0	0	0	0	0	0	0	0	0	0
BMCL_03_13_1829-1835_4|mol13|sdf|10|dock22	71	57.0732	-32.5072	3.11537	18.8013	-11.3014	10	30	78	95	67	93	0	0	0	0	0	0	0	0	0	0	0	0
BMCL_03_13_1829-1835_4|mol13|sdf|10|dock70	64	59.4181	-28.0852	-0.0387243	24.1763	-11.1385	10	37	93	87	77	94	0	0	0	0	0	0	0	0	0	0	0	0
BMCL_03_13_1829-1835_4|mol13|sdf|10|dock2	77	54.1364	-34.6682	-0.242652	20.408	-11.0405	10	24	37	86	70	95	0	0	0	0	0	0	0	0	0	0	0	0
BMCL_03_13_1829-1835_4|mol13|sdf|10|dock74	95	36.8203	-25.524	5.33751	53.8849	-10.3234	10	6	96	96	93	96	1	0	0	0	0	1	6	0	0	0	0	1.2
BMCL_03_13_1829-1835_4|mol13|sdf|10|dock10	99	29.5589	-28.9647	6.82596	67.709	-10.0821	10	2	87	99	96	97	1	0	0	0	0	1	2	0	0	0	0	0.4
BMCL_03_13_1829-1835_4|mol13|sdf|10|dock4	93	42.3268	-28.1974	5.98455	58.3041	-9.7817	10	8	92	98	94	98	1	0	0	0	0	1	8	0	0	0	0	1.6
BMCL_03_13_1829-1835_4|mol13|sdf|10|dock34	96	33.828	-24.7837	7.72972	150.689	-8.57268	10	5	97	100	98	99	1	0	0	0	0	1	5	0	0	0	0	1
BMCL_03_13_1829-1835_4|mol13|sdf|10|dock8	94	41.5192	-7.55165	-5.84629	-3.3177	-7.93467	10	7	100	7	1	100	1	0	1	1	0	3	7	0	7	1	0	3
Risperidone|mol13|sdf|11|dock5	6	64.412	-32.5696	-5.02451	1.22008	-12.2694	11	70	3	62	73	1	0	1	0	0	1	2	0	3	0	0	1	0.8
Risperidone|mol13|sdf|11|dock47	67	58.8922	-29.5218	-7.04855	-4.81097	-12.1517	11	9	68	10	49	2	1	0	1	0	1	3	9	0	10	0	2	4.2
Risperidone|mol13|sdf|11|dock72	5	64.9287	-29.0778	-4.61825	-1.41038	-12.0132	11	71	69	69	67	3	0	0	0	0	1	1	0	0	0	0	3	0.6
Risperidone|mol13|sdf|11|dock13	3	67.7804	-28.5429	-6.31159	-2.69053	-11.9766	11	73	72	31	61	4	0	0	0	0	1	1	0	0	0	0	4	0.8
Risperidone|mol13|sdf|11|dock12	63	59.0518	-30.8615	-5.98448	-0.0921547	-11.9638	11	13	39	40	72	5	0	0	0	0	1	1	0	0	0	0	5	1
Risperidone|mol13|sdf|11|dock75	2	68.2872	-28.6055	-5.97058	-1.68666	-11.8217	11	74	71	41	66	6	0	0	0	0	1	1	0	0	0	0	6	1.2
Risperidone|mol13|sdf|11|dock64	4	65.9235	-27.5048	-5.46493	-2.89226	-11.7986	11	72	74	53	60	7	0	0	0	0	1	1	0	0	0	0	7	1.4
Risperidone|mol13|sdf|11|dock26	11	61.381	-31.421	-6.58727	-5.56024	-11.6475	11	65	34	21	36	8	0	0	0	0	1	1	0	0	0	0	8	1.6
Risperidone|mol13|sdf|11|dock23	27	60.4405	-32.1128	-6.33465	-5.52977	-11.5884	11	49	9	30	37	9	0	1	0	0	1	2	0	9	0	0	9	3.6
Risperidone|mol13|sdf|11|dock74	43	59.7097	-30.3398	-5.842	-4.02386	-11.5697	11	33	53	45	55	10	0	0	0	0	1	1	0	0	0	0	10	2
Risperidone|mol13|sdf|11|dock57	26	60.4719	-29.8901	-4.53282	-2.55969	-11.5386	11	50	64	71	64	11	0	0	0	0	0	0	0	0	0	0	0	0
Risperidone|mol13|sdf|11|dock24	68	58.7991	-32.7813	-5.39519	-1.24863	-11.533	11	8	1	56	68	12	1	1	0	0	0	2	8	1	0	0	0	1.8
Risperidone|mol13|sdf|11|dock6	73	57.7425	-28.1217	-5.50685	-4.59719	-11.5187	11	3	73	52	51	13	1	0	0	0	0	1	3	0	0	0	0	0.6
Risperidone|mol13|sdf|11|dock14	72	58.1582	-31.492	-6.66352	-6.29955	-11.5009	11	4	30	19	23	14	1	0	0	0	0	1	4	0	0	0	0	0.8
Risperidone|mol13|sdf|11|dock38	19	60.7927	-31.2839	-6.36415	-4.96303	-11.4928	11	57	36	28	46	15	0	0	0	0	0	0	0	0	0	0	0	0
Risperidone|mol13|sdf|11|dock55	1	69.5006	-28.7308	-5.25633	-0.823646	-11.4324	11	75	70	58	71	16	0	0	0	0	0	0	0	0	0	0	0	0
Risperidone|mol13|sdf|11|dock73	64	59.0208	-30.2172	-5.06806	-3.24534	-11.4216	11	12	58	61	58	17	0	0	0	0	0	0	0	0	0	0	0	0
Risperidone|mol13|sdf|11|dock4	71	58.641	-30.125	-4.02743	-1.03629	-11.3779	11	5	60	74	69	18	1	0	0	0	0	1	5	0	0	0	0	1
Risperidone|mol13|sdf|11|dock10	8	62.0018	-31.5516	-4.59038	3.63812	-11.3753	11	68	29	70	74	19	0	0	0	0	0	0	0	0	0	0	0	0
Risperidone|mol13|sdf|11|dock19	55	59.3641	-32.2876	-6.15085	-5.28708	-11.3679	11	21	5	37	41	20	0	1	0	0	0	1	0	5	0	0	0	1
Risperidone|mol13|sdf|11|dock41	42	59.7947	-30.4238	-4.78134	-4.29401	-11.347	11	34	52	66	54	21	0	0	0	0	0	0	0	0	0	0	0	0
Risperidone|mol13|sdf|11|dock11	32	60.2931	-32.4369	-6.42515	-6.41804	-11.3415	11	44	4	25	19	22	0	1	0	0	0	1	0	4	0	0	0	0.8
Risperidone|mol13|sdf|11|dock35	37	60.2019	-31.6693	-5.95625	-5.45978	-11.3356	11	39	25	42	40	23	0	0	0	0	0	0	0	0	0	0	0	0
Risperidone|mol13|sdf|11|dock44	39	59.9938	-31.7597	-6.98958	-6.89441	-11.3317	11	37	19	11	10	24	0	0	0	1	0	1	0	0	0	10	0	2
Risperidone|mol13|sdf|11|dock67	53	59.4581	-31.3074	-5.40706	-4.78307	-11.3115	11	23	35	55	50	25	0	0	0	0	0	0	0	0	0	0	0	0
Risperidone|mol13|sdf|11|dock59	51	59.5159	-32.0826	-5.84155	-5.59415	-11.2975	11	25	10	46	35	26	0	1	0	0	0	1	0	10	0	0	0	2
Risperidone|mol13|sdf|11|dock22	65	59.0161	-30.4271	-4.80166	-3.04445	-11.2852	11	11	51	65	59	27	0	0	0	0	0	0	0	0	0	0	0	0
Risperidone|mol13|sdf|11|dock28	7	62.6353	-26.0228	-5.16879	12.2474	-11.2527	11	69	75	59	75	28	0	0	0	0	0	0	0	0	0	0	0	0
Risperidone|mol13|sdf|11|dock63	66	59.0051	-30.6344	-5.84149	-5.17706	-11.2491	11	10	45	47	44	29	1	0	0	0	0	1	10	0	0	0	0	2
Risperidone|mol13|sdf|11|dock42	61	59.1715	-31.9428	-6.49856	-7.46755	-11.2467	11	15	14	24	1	30	0	0	0	1	0	1	0	0	0	1	0	0.2
Risperidone|mol13|sdf|11|dock48	24	60.5926	-31.4853	-6.03811	-6.01116	-11.2449	11	52	32	38	27	31	0	0	0	0	0	0	0	0	0	0	0	0
Risperidone|mol13|sdf|11|dock39	58	59.2053	-32.2046	-4.6724	-1.68977	-11.2436	11	18	6	68	65	32	0	1	0	0	0	1	0	6	0	0	0	1.2
Risperidone|mol13|sdf|11|dock1	20	60.7792	-31.0022	-6.76103	-6.31493	-11.2336	11	56	37	15	21	33	0	0	0	0	0	0	0	0	0	0	0	0
Risperidone|mol13|sdf|11|dock32	35	60.2535	-30.8894	-4.74241	-5.69497	-11.208	11	41	38	67	33	34	0	0	0	0	0	0	0	0	0	0	0	0
Risperidone|mol13|sdf|11|dock62	25	60.5907	-31.6904	-6.0157	-5.96047	-11.2058	11	51	23	39	29	35	0	0	0	0	0	0	0	0	0	0	0	0
Risperidone|mol13|sdf|11|dock69	74	56.9209	-30.6252	-4.94743	-2.5675	-11.2046	11	2	46	63	63	36	1	0	0	0	0	1	2	0	0	0	0	0.4
Risperidone|mol13|sdf|11|dock58	57	59.2371	-32.1547	-6.5787	-6.48689	-11.202	11	19	7	23	17	37	0	1	0	0	0	1	0	7	0	0	0	1.4
Risperidone|mol13|sdf|11|dock20	38	60.1899	-29.8296	-7.52274	-6.68426	-11.1968	11	38	66	2	14	38	0	0	1	0	0	1	0	0	2	0	0	0.4
Risperidone|mol13|sdf|11|dock53	50	59.5765	-30.02	-7.24522	-6.97084	-11.1962	11	26	63	4	9	39	0	0	1	1	0	2	0	0	4	9	0	2.6
Risperidone|mol13|sdf|11|dock46	60	59.1849	-30.3231	-4.32682	-2.65195	-11.1825	11	16	54	72	62	40	0	0	0	0	0	0	0	0	0	0	0	0
Risperidone|mol13|sdf|11|dock17	16	60.937	-32.0818	-6.72854	-7.12334	-11.1758	11	60	11	17	4	41	0	0	0	1	0	1	0	0	0	4	0	0.8
Risperidone|mol13|sdf|11|dock36	12	61.35	-31.7083	-6.15662	-6.0006	-11.1701	11	64	22	36	28	42	0	0	0	0	0	0	0	0	0	0	0	0
Risperidone|mol13|sdf|11|dock54	59	59.189	-31.625	-5.43221	-4.87328	-11.1682	11	17	27	54	48	43	0	0	0	0	0	0	0	0	0	0	0	0
Risperidone|mol13|sdf|11|dock51	75	56.0185	-30.8029	-6.68051	-4.3167	-11.1645	11	1	41	18	53	44	1	0	0	0	0	1	1	0	0	0	0	0.2
Risperidone|mol13|sdf|11|dock56	13	61.2809	-31.4841	-5.62248	-5.23099	-11.1626	11	63	33	50	42	45	0	0	0	0	0	0	0	0	0	0	0	0
Risperidone|mol13|sdf|11|dock31	30	60.3728	-30.5751	-6.80215	-6.10833	-11.157	11	46	48	14	25	46	0	0	0	0	0	0	0	0	0	0	0	0
Risperidone|mol13|sdf|11|dock40	22	60.6899	-31.6398	-6.66133	-6.82559	-11.1469	11	54	26	20	12	47	0	0	0	0	0	0	0	0	0	0	0	0
Risperidone|mol13|sdf|11|dock18	29	60.4117	-29.8581	-6.74574	-5.83978	-11.1437	11	47	65	16	30	48	0	0	0	0	0	0	0	0	0	0	0	0
Risperidone|mol13|sdf|11|dock43	34	60.2666	-30.7373	-6.91848	-6.48572	-11.1419	11	42	42	12	18	49	0	0	0	0	0	0	0	0	0	0	0	0
Risperidone|mol13|sdf|11|dock3	52	59.4784	-31.5749	-6.42094	-6.39276	-11.1067	11	24	28	26	20	50	0	0	0	0	0	0	0	0	0	0	0	0
Risperidone|mol13|sdf|11|dock61	28	60.4162	-31.7652	-5.91771	-5.20509	-11.0762	11	48	18	43	43	51	0	0	0	0	0	0	0	0	0	0	0	0
Risperidone|mol13|sdf|11|dock8	36	60.2217	-31.7164	-5.13823	-3.6823	-11.0762	11	40	20	60	56	52	0	0	0	0	0	0	0	0	0	0	0	0
Risperidone|mol13|sdf|11|dock9	17	60.9369	-30.0347	-7.19024	-7.02951	-11.0622	11	59	62	7	6	53	0	0	1	1	0	2	0	0	7	6	0	2.6
Risperidone|mol13|sdf|11|dock34	45	59.6729	-30.2107	-7.55102	-7.42786	-11.0583	11	31	59	1	2	54	0	0	1	1	0	2	0	0	1	2	0	0.6
Risperidone|mol13|sdf|11|dock33	15	61.0949	-30.084	-7.20072	-6.99942	-11.0516	11	61	61	6	7	55	0	0	1	1	0	2	0	0	6	7	0	2.6
Risperidone|mol13|sdf|11|dock68	70	58.6464	-32.5968	-5.30881	-4.31981	-11.0249	11	6	2	57	52	56	1	1	0	0	0	2	6	2	0	0	0	1.6
Risperidone|mol13|sdf|11|dock60	23	60.6287	-32.1519	-6.58289	-7.06716	-11.0245	11	53	8	22	5	57	0	1	0	1	0	2	0	8	0	5	0	2.6
Risperidone|mol13|sdf|11|dock27	18	60.8361	-32.0682	-5.73509	-6.31316	-11.0112	11	58	12	48	22	58	0	0	0	0	0	0	0	0	0	0	0	0
Risperidone|mol13|sdf|11|dock70	46	59.6449	-30.2449	-6.37937	-5.51794	-11.0097	11	30	57	27	38	59	0	0	0	0	0	0	0	0	0	0	0	0
Risperidone|mol13|sdf|11|dock37	47	59.6374	-30.6581	-7.06003	-6.63177	-11.0024	11	29	44	9	15	60	0	0	1	0	0	1	0	0	9	0	0	1.8
Risperidone|mol13|sdf|11|dock71	49	59.6014	-30.663	-6.33663	-5.08388	-10.9984	11	27	43	29	45	61	0	0	0	0	0	0	0	0	0	0	0	0
Risperidone|mol13|sdf|11|dock16	10	61.4304	-30.2611	-7.24779	-6.98884	-10.9976	11	66	56	3	8	62	0	0	1	1	0	2	0	0	3	8	0	2.2
Risperidone|mol13|sdf|11|dock49	14	61.0954	-31.7897	-6.29129	-6.27864	-10.99	11	62	17	34	24	63	0	0	0	0	0	0	0	0	0	0	0	0
Risperidone|mol13|sdf|11|dock29	40	59.9735	-30.4443	-7.17953	-6.70049	-10.982	11	36	50	8	13	64	0	0	1	0	0	1	0	0	8	0	0	1.6
Risperidone|mol13|sdf|11|dock7	21	60.7751	-30.5543	-7.21973	-6.83695	-10.9794	11	55	49	5	11	65	0	0	1	0	0	1	0	0	5	0	0	1
Risperidone|mol13|sdf|11|dock21	44	59.6804	-31.7139	-6.19964	-5.82713	-10.9777	11	32	21	35	31	66	0	0	0	0	0	0	0	0	0	0	0	0
Risperidone|mol13|sdf|11|dock50	56	59.3547	-30.5995	-6.8656	-6.07835	-10.9624	11	20	47	13	26	67	0	0	0	0	0	0	0	0	0	0	0	0
Risperidone|mol13|sdf|11|dock25	54	59.4077	-30.2906	-6.30584	-5.50643	-10.9478	11	22	55	32	39	68	0	0	0	0	0	0	0	0	0	0	0	0
Risperidone|mol13|sdf|11|dock66	48	59.6237	-30.8406	-4.93897	-5.64114	-10.9407	11	28	40	64	34	69	0	0	0	0	0	0	0	0	0	0	0	0
Risperidone|mol13|sdf|11|dock15	62	59.1645	-31.6717	-5.56968	-4.9559	-10.9302	11	14	24	51	47	70	0	0	0	0	0	0	0	0	0	0	0	0
Risperidone|mol13|sdf|11|dock52	31	60.3656	-31.838	-5.66903	-6.57829	-10.898	11	45	16	49	16	71	0	0	0	0	0	0	0	0	0	0	0	0
Risperidone|mol13|sdf|11|dock30	41	59.8129	-32.0662	-6.29657	-7.32692	-10.8772	11	35	13	33	3	72	0	0	0	1	0	1	0	0	0	3	0	0.6
Risperidone|mol13|sdf|11|dock45	69	58.6832	-31.4868	-4.31573	-3.54664	-10.8696	11	7	31	73	57	73	1	0	0	0	0	1	7	0	0	0	0	1.4
Risperidone|mol13|sdf|11|dock65	33	60.29	-31.9259	-5.84926	-5.76333	-10.7851	11	43	15	44	32	74	0	0	0	0	0	0	0	0	0	0	0	0
Risperidone|mol13|sdf|11|dock2	9	61.7637	-29.6048	-3.22442	-1.03621	-10.7345	11	67	67	75	70	75	0	0	0	0	0	0	0	0	0	0	0	0
Haloperidol|mol13|sdf|12|dock10	25	59.3532	-24.0362	-5.86331	1.79808	-12.5414	12	76	98	7	84	1	0	0	1	0	1	2	0	0	7	0	1	1.6
Haloperidol|mol13|sdf|12|dock74	82	54.1345	-24.1246	-3.99611	1.7899	-12.5193	12	19	96	53	83	2	0	0	0	0	1	1	0	0	0	0	2	0.4
Haloperidol|mol13|sdf|12|dock2	8	61.1626	-26.097	-3.59172	-1.5974	-12.5104	12	93	72	67	47	3	0	0	0	0	1	1	0	0	0	0	3	0.6
Haloperidol|mol13|sdf|12|dock85	54	56.1906	-27.0241	-4.80867	-1.12724	-12.4411	12	47	42	24	55	4	0	0	0	0	1	1	0	0	0	0	4	0.8
Haloperidol|mol13|sdf|12|dock68	52	56.2677	-28.2826	-3.4291	3.42761	-12.3281	12	49	11	75	90	5	0	0	0	0	1	1	0	0	0	0	5	1
Haloperidol|mol13|sdf|12|dock50	34	58.5647	-25.7278	-4.16101	0.0868552	-12.2693	12	67	78	46	75	6	0	0	0	0	1	1	0	0	0	0	6	1.2
Haloperidol|mol13|sdf|12|dock80	56	55.9583	-25.6978	-4.09052	10.4527	-12.2301	12	45	79	50	97	7	0	0	0	0	1	1	0	0	0	0	7	1.4
Haloperidol|mol13|sdf|12|dock1	36	58.0668	-24.9027	-4.14399	8.49173	-12.1763	12	65	90	48	95	8	0	0	0	0	1	1	0	0	0	0	8	1.6
Haloperidol|mol13|sdf|12|dock90	16	60.1262	-28.305	-5.49644	2.41571	-12.1001	12	85	10	12	88	9	0	1	0	0	1	2	0	10	0	0	9	3.8
Haloperidol|mol13|sdf|12|dock43	51	56.2768	-27.118	-3.98056	10.6137	-12.0033	12	50	38	54	98	10	0	0	0	0	1	1	0	0	0	0	10	2
Haloperidol|mol13|sdf|12|dock20	15	60.3004	-28.0098	-3.58151	1.92153	-11.9863	12	86	17	68	87	11	0	0	0	0	0	0	0	0	0	0	0	0
Haloperidol|mol13|sdf|12|dock24	21	59.5066	-25.5966	-4.1252	-2.38549	-11.9625	12	80	81	49	32	12	0	0	0	0	0	0	0	0	0	0	0	0
Haloperidol|mol13|sdf|12|dock42	31	59.0712	-26.5613	-3.47175	-0.897377	-11.9456	12	70	51	72	57	13	0	0	0	0	0	0	0	0	0	0	0	0
Haloperidol|mol13|sdf|12|dock7	4	62.9393	-27.0463	-3.90888	-1.44466	-11.9418	12	97	40	58	50	14	0	0	0	0	0	0	0	0	0	0	0	0
Haloperidol|mol13|sdf|12|dock57	10	61.0965	-27.6941	-4.7184	-2.19119	-11.8675	12	91	23	28	35	15	0	0	0	0	0	0	0	0	0	0	0	0
Haloperidol|mol13|sdf|12|dock41	38	57.9033	-28.5075	-3.53047	1.63228	-11.84	12	63	8	70	82	16	0	1	0	0	0	1	0	8	0	0	0	1.6
Haloperidol|mol13|sdf|12|dock3	39	57.5998	-27.7101	-3.06171	6.07813	-11.8102	12	62	22	83	93	17	0	0	0	0	0	0	0	0	0	0	0	0
Haloperidol|mol13|sdf|12|dock45	26	59.3498	-24.8443	-5.28207	-2.8184	-11.7385	12	75	91	16	29	18	0	0	0	0	0	0	0	0	0	0	0	0
Haloperidol|mol13|sdf|12|dock82	48	56.4792	-26.2232	-3.62978	8.76026	-11.6588	12	53	67	66	96	19	0	0	0	0	0	0	0	0	0	0	0	0
Haloperidol|mol13|sdf|12|dock76	84	54.0828	-25.3643	-2.818	10.6846	-11.6214	12	17	86	87	99	20	0	0	0	0	0	0	0	0	0	0	0	0
Haloperidol|mol13|sdf|12|dock72	79	54.474	-26.2252	-3.81276	-1.20225	-11.605	12	22	66	61	54	21	0	0	0	0	0	0	0	0	0	0	0	0
Haloperidol|mol13|sdf|12|dock39	91	53.0986	-26.2451	-4.69216	-0.782665	-11.5825	12	10	64	30	58	22	1	0	0	0	0	1	10	0	0	0	0	2
Haloperidol|mol13|sdf|12|dock38	32	59.045	-26.9147	-4.30226	-1.22233	-11.5816	12	69	44	38	53	23	0	0	0	0	0	0	0	0	0	0	0	0
Haloperidol|mol13|sdf|12|dock59	49	56.4258	-25.8972	-4.1846	-3.72258	-11.5691	12	52	76	43	20	24	0	0	0	0	0	0	0	0	0	0	0	0
Haloperidol|mol13|sdf|12|dock33	76	54.7664	-25.3719	-3.35917	6.23887	-11.5607	12	25	85	76	94	25	0	0	0	0	0	0	0	0	0	0	0	0
Haloperidol|mol13|sdf|12|dock31	22	59.4995	-26.2821	-2.64972	-0.649467	-11.5544	12	79	61	91	60	26	0	0	0	0	0	0	0	0	0	0	0	0
Haloperidol|mol13|sdf|12|dock21	11	61.0664	-27.5163	-3.16161	0.139455	-11.5446	12	90	28	79	76	27	0	0	0	0	0	0	0	0	0	0	0	0
Haloperidol|mol13|sdf|12|dock88	92	52.6904	-26.8898	-2.3142	1.15622	-11.5436	12	9	45	95	80	28	1	0	0	0	0	1	9	0	0	0	0	1.8
Haloperidol|mol13|sdf|12|dock40	13	60.4615	-26.2618	-3.05945	3.90368	-11.5233	12	88	62	84	91	29	0	0	0	0	0	0	0	0	0	0	0	0
Haloperidol|mol13|sdf|12|dock8	1	64.433	-30.3618	-2.86128	-0.251856	-11.5227	12	100	1	85	67	30	0	1	0	0	0	1	0	1	0	0	0	0.2
Haloperidol|mol13|sdf|12|dock75	77	54.6469	-23.8265	-3.89449	-1.63472	-11.5222	12	24	99	59	46	31	0	0	0	0	0	0	0	0	0	0	0	0
Haloperidol|mol13|sdf|12|dock95	75	54.796	-26.2001	-4.21259	-2.3545	-11.5019	12	26	69	42	33	32	0	0	0	0	0	0	0	0	0	0	0	0
Haloperidol|mol13|sdf|12|dock34	93	52.6368	-26.6191	-3.64614	-2.9464	-11.4965	12	8	48	65	27	33	1	0	0	0	0	1	8	0	0	0	0	1.6
Haloperidol|mol13|sdf|12|dock54	50	56.3365	-27.6911	-5.27286	-2.07613	-11.4953	12	51	24	17	39	34	0	0	0	0	0	0	0	0	0	0	0	0
Haloperidol|mol13|sdf|12|dock91	42	57.1744	-25.5064	-3.21531	-1.86395	-11.4884	12	59	82	78	43	35	0	0	0	0	0	0	0	0	0	0	0	0
Haloperidol|mol13|sdf|12|dock5	9	61.1245	-29.7527	-3.44476	-1.46292	-11.4853	12	92	2	74	49	36	0	1	0	0	0	1	0	2	0	0	0	0.4
Haloperidol|mol13|sdf|12|dock92	67	55.3391	-26.603	-2.0725	-0.43716	-11.4409	12	34	49	97	65	37	0	0	0	0	0	0	0	0	0	0	0	0
Haloperidol|mol13|sdf|12|dock18	85	54.0279	-24.3883	-5.67585	-3.53898	-11.4225	12	16	94	11	22	38	0	0	0	0	0	0	0	0	0	0	0	0
Haloperidol|mol13|sdf|12|dock52	58	55.8949	-26.5767	-2.2034	-0.138601	-11.421	12	43	50	96	70	39	0	0	0	0	0	0	0	0	0	0	0	0
Haloperidol|mol13|sdf|12|dock61	68	55.3003	-26.1325	-3.72431	-1.74385	-11.3829	12	33	71	62	44	40	0	0	0	0	0	0	0	0	0	0	0	0
Haloperidol|mol13|sdf|12|dock67	23	59.4662	-27.0425	-1.69823	0.96475	-11.3717	12	78	41	99	79	41	0	0	0	0	0	0	0	0	0	0	0	0
Haloperidol|mol13|sdf|12|dock4	73	55.0045	-26.7714	-3.57411	-1.88683	-11.3539	12	28	47	69	42	42	0	0	0	0	0	0	0	0	0	0	0	0
Haloperidol|mol13|sdf|12|dock79	46	56.6321	-26.4761	-3.0794	0.0537197	-11.3159	12	55	56	82	73	43	0	0	0	0	0	0	0	0	0	0	0	0
Haloperidol|mol13|sdf|12|dock9	6	61.873	-27.7337	-4.16966	0.0134084	-11.3122	12	95	20	45	71	44	0	0	0	0	0	0	0	0	0	0	0	0
Haloperidol|mol13|sdf|12|dock6	28	59.2572	-27.1647	-4.21776	-1.72784	-11.3027	12	73	37	41	45	45	0	0	0	0	0	0	0	0	0	0	0	0
Haloperidol|mol13|sdf|12|dock35	30	59.0943	-26.2157	-1.89497	-0.6511	-11.2999	12	71	68	98	59	46	0	0	0	0	0	0	0	0	0	0	0	0
Haloperidol|mol13|sdf|12|dock96	89	53.1941	-23.8155	-5.13374	-5.44463	-11.2482	12	12	100	20	11	47	0	0	0	0	0	0	0	0	0	0	0	0
Haloperidol|mol13|sdf|12|dock56	96	51.1334	-24.0777	-6.39808	-5.09117	-11.2332	12	5	97	6	14	48	1	0	1	0	0	2	5	0	6	0	0	2.2
Haloperidol|mol13|sdf|12|dock14	53	56.1966	-28.2727	-4.07857	-2.58127	-11.2074	12	48	12	51	30	49	0	0	0	0	0	0	0	0	0	0	0	0
Haloperidol|mol13|sdf|12|dock100	69	55.2729	-27.4415	-4.85659	-2.57599	-11.1731	12	32	31	23	31	50	0	0	0	0	0	0	0	0	0	0	0	0
Haloperidol|mol13|sdf|12|dock69	18	60.0159	-27.1724	-4.25443	1.86928	-11.1574	12	83	36	40	86	51	0	0	0	0	0	0	0	0	0	0	0	0
Haloperidol|mol13|sdf|12|dock22	62	55.5305	-27.9428	-4.29865	12.8751	-11.1448	12	39	19	39	100	52	0	0	0	0	0	0	0	0	0	0	0	0
Haloperidol|mol13|sdf|12|dock23	37	58.066	-29.2793	-4.73447	-1.91543	-11.0939	12	64	5	27	41	53	0	1	0	0	0	1	0	5	0	0	0	1
Haloperidol|mol13|sdf|12|dock37	43	57.0198	-26.4926	-3.87854	5.66632	-11.0773	12	58	54	60	92	54	0	0	0	0	0	0	0	0	0	0	0	0
Haloperidol|mol13|sdf|12|dock48	20	59.6694	-27.4148	-3.97216	-4.27119	-10.9786	12	81	34	55	18	55	0	0	0	0	0	0	0	0	0	0	0	0
Haloperidol|mol13|sdf|12|dock64	61	55.5829	-25.6672	-3.95448	-1.51236	-10.972	12	40	80	56	48	56	0	0	0	0	0	0	0	0	0	0	0	0
Haloperidol|mol13|sdf|12|dock84	7	61.504	-28.689	-4.17353	0.498365	-10.9556	12	94	7	44	77	57	0	1	0	0	0	1	0	7	0	0	0	1.4
Haloperidol|mol13|sdf|12|dock27	70	55.2033	-27.5912	-3.65904	0.0677036	-10.9546	12	31	26	64	74	58	0	0	0	0	0	0	0	0	0	0	0	0
Haloperidol|mol13|sdf|12|dock11	47	56.5399	-27.4554	-4.65902	-3.485	-10.934	12	54	30	32	23	59	0	0	0	0	0	0	0	0	0	0	0	0
Haloperidol|mol13|sdf|12|dock16	27	59.2619	-26.9988	-3.44574	-0.144583	-10.8951	12	74	43	73	69	60	0	0	0	0	0	0	0	0	0	0	0	0
Haloperidol|mol13|sdf|12|dock15	63	55.4479	-25.1847	-5.72344	-6.89621	-10.8815	12	38	89	10	3	61	0	0	1	1	0	2	0	0	10	3	0	2.6
Haloperidol|mol13|sdf|12|dock93	35	58.111	-25.4704	-5.09799	-5.08134	-10.8806	12	66	83	21	15	62	0	0	0	0	0	0	0	0	0	0	0	0
Haloperidol|mol13|sdf|12|dock58	99	50.3162	-25.2975	-6.70671	-3.28479	-10.8803	12	2	88	3	24	63	1	0	1	0	0	2	2	0	3	0	0	1
Haloperidol|mol13|sdf|12|dock32	19	59.6713	-29.4589	-3.22284	-0.232058	-10.8581	12	82	3	77	68	64	0	1	0	0	0	1	0	3	0	0	0	0.6
Haloperidol|mol13|sdf|12|dock99	60	55.7928	-26.4359	-3.677	-3.1586	-10.8326	12	41	57	63	25	65	0	0	0	0	0	0	0	0	0	0	0	0
Haloperidol|mol13|sdf|12|dock19	87	53.4067	-25.4371	-6.84969	-6.1841	-10.8018	12	14	84	2	8	66	0	0	1	1	0	2	0	0	2	8	0	2
Haloperidol|mol13|sdf|12|dock97	65	55.4061	-24.8293	-3.11841	-0.570228	-10.7951	12	36	93	80	63	67	0	0	0	0	0	0	0	0	0	0	0	0
Haloperidol|mol13|sdf|12|dock65	64	55.419	-27.5112	-4.15943	-2.10183	-10.783	12	37	29	47	38	68	0	0	0	0	0	0	0	0	0	0	0	0
Haloperidol|mol13|sdf|12|dock17	71	55.1393	-28.4247	-2.50208	0.0218567	-10.7635	12	30	9	92	72	69	0	1	0	0	0	1	0	9	0	0	0	1.8
Haloperidol|mol13|sdf|12|dock83	45	56.8754	-28.0851	-4.87537	-2.27224	-10.7597	12	56	14	22	34	70	0	0	0	0	0	0	0	0	0	0	0	0
Haloperidol|mol13|sdf|12|dock49	14	60.4109	-27.3243	-4.66928	-1.40167	-10.7475	12	87	35	31	51	71	0	0	0	0	0	0	0	0	0	0	0	0
Haloperidol|mol13|sdf|12|dock89	86	53.7736	-27.5835	-4.48411	-4.61486	-10.735	12	15	27	33	16	72	0	0	0	0	0	0	0	0	0	0	0	0
Haloperidol|mol13|sdf|12|dock28	81	54.2074	-26.3511	-2.45816	1.2465	-10.7228	12	20	60	93	81	73	0	0	0	0	0	0	0	0	0	0	0	0
Haloperidol|mol13|sdf|12|dock12	90	53.1784	-26.4247	-4.44823	-2.10473	-10.7122	12	11	58	34	37	74	0	0	0	0	0	0	0	0	0	0	0	0
Haloperidol|mol13|sdf|12|dock13	3	63.6698	-26.0584	-2.34139	-1.06042	-10.7118	12	98	73	94	56	75	0	0	0	0	0	0	0	0	0	0	0	0
Haloperidol|mol13|sdf|12|dock94	95	52.0866	-26.2341	-7.05484	-7.71397	-10.7041	12	6	65	1	1	76	1	0	1	1	0	3	6	0	1	1	0	1.6
Haloperidol|mol13|sdf|12|dock66	29	59.1371	-28.0714	-4.07028	-3.91656	-10.6803	12	72	15	52	19	77	0	0	0	0	0	0	0	0	0	0	0	0
Haloperidol|mol13|sdf|12|dock86	44	56.8969	-27.7226	-5.36634	-5.47211	-10.68	12	57	21	15	10	78	0	0	0	1	0	1	0	0	0	10	0	2
Haloperidol|mol13|sdf|12|dock70	57	55.8973	-26.492	-4.77104	-5.17642	-10.6526	12	44	55	26	13	79	0	0	0	0	0	0	0	0	0	0	0	0
Haloperidol|mol13|sdf|12|dock29	41	57.2971	-26.1926	-2.65874	-2.88899	-10.6272	12	60	70	90	28	80	0	0	0	0	0	0	0	0	0	0	0	0
Haloperidol|mol13|sdf|12|dock62	17	60.0229	-27.4319	-4.79218	-4.56449	-10.5974	12	84	32	25	17	81	0	0	0	0	0	0	0	0	0	0	0	0
Haloperidol|mol13|sdf|12|dock55	5	62.8754	-27.0897	-4.3744	-2.15549	-10.5709	12	96	39	37	36	82	0	0	0	0	0	0	0	0	0	0	0	0
Haloperidol|mol13|sdf|12|dock46	33	58.6067	-27.6587	-5.20122	-1.99267	-10.5177	12	68	25	18	40	83	0	0	0	0	0	0	0	0	0	0	0	0
Haloperidol|mol13|sdf|12|dock60	94	52.5257	-25.975	-6.56049	-6.7718	-10.4575	12	7	74	4	4	84	1	0	1	1	0	3	7	0	4	4	0	3
Haloperidol|mol13|sdf|12|dock47	88	53.3504	-28.9283	-4.70022	-0.63072	-10.4393	12	13	6	29	61	85	0	1	0	0	0	1	0	6	0	0	0	1.2
Haloperidol|mol13|sdf|12|dock87	80	54.3872	-26.3976	-4.3766	-3.67709	-10.4327	12	21	59	36	21	86	0	0	0	0	0	0	0	0	0	0	0	0
Haloperidol|mol13|sdf|12|dock51	55	56.1083	-27.4208	-3.95404	-0.573374	-10.4183	12	46	33	57	62	87	0	0	0	0	0	0	0	0	0	0	0	0
Haloperidol|mol13|sdf|12|dock77	2	63.808	-27.9812	-2.84795	2.97842	-10.4129	12	99	18	86	89	88	0	0	0	0	0	0	0	0	0	0	0	0
Haloperidol|mol13|sdf|12|dock25	78	54.5078	-25.8672	-5.17843	-6.28992	-10.365	12	23	77	19	7	89	0	0	0	1	0	1	0	0	0	7	0	1.4
Haloperidol|mol13|sdf|12|dock78	97	51.069	-26.5371	-3.10813	-0.403778	-10.3252	12	4	52	81	66	90	1	0	0	0	0	1	4	0	0	0	0	0.8
Haloperidol|mol13|sdf|12|dock36	66	55.3397	-24.8438	-6.47147	-7.41845	-10.3085	12	35	92	5	2	91	0	0	1	1	0	2	0	0	5	2	0	1.4
Haloperidol|mol13|sdf|12|dock53	40	57.5379	-29.3739	-2.72102	0.629835	-10.2683	12	61	4	88	78	92	0	1	0	0	0	1	0	4	0	0	0	0.8
Haloperidol|mol13|sdf|12|dock71	24	59.4418	-28.2251	-3.5201	-0.495117	-10.2237	12	77	13	71	64	93	0	0	0	0	0	0	0	0	0	0	0	0
Haloperidol|mol13|sdf|12|dock98	83	54.122	-25.3061	-5.7927	-6.59082	-10.1766	12	18	87	9	6	94	0	0	1	1	0	2	0	0	9	6	0	3
Haloperidol|mol13|sdf|12|dock30	12	60.9371	-28.052	-2.68944	-1.32014	-10.1364	12	89	16	89	52	95	0	0	0	0	0	0	0	0	0	0	0	0
Haloperidol|mol13|sdf|12|dock73	100	49.2583	-26.8554	-5.8178	-6.67101	-10.0849	12	1	46	8	5	96	1	0	1	1	0	3	1	0	8	5	0	2.8
Haloperidol|mol13|sdf|12|dock81	98	51.0528	-25.9547	-5.42843	-5.39129	-10.0581	12	3	75	14	12	97	1	0	0	0	0	1	3	0	0	0	0	0.6
Haloperidol|mol13|sdf|12|dock63	72	55.0266	-26.2592	-5.46601	-6.17889	-10.0056	12	29	63	13	9	98	0	0	0	1	0	1	0	0	0	9	0	1.8
Haloperidol|mol13|sdf|12|dock44	59	55.8072	-26.5289	-4.40128	-3.15442	-9.89016	12	42	53	35	26	99	0	0	0	0	0	0	0	0	0	0	0	0
Haloperidol|mol13|sdf|12|dock26	74	54.9512	-24.3702	-1.03406	1.82342	-9.47602	12	27	95	100	85	100	0	0	0	0	0	0	0	0	0	0	0	0
Glycerol-nonivamide|mol13|sdf|13|dock36	21	61.965	-30.2157	-6.37928	-8.12115	-13.2648	13	80	27	25	20	1	0	0	0	0	1	1	0	0	0	0	1	0.2
Glycerol-nonivamide|mol13|sdf|13|dock93	38	60.5998	-30.0229	-6.32517	-8.33372	-12.997	13	63	34	30	8	2	0	0	0	1	1	2	0	0	0	8	2	2
Glycerol-nonivamide|mol13|sdf|13|dock9	80	57.7317	-28.9588	-6.87843	1.14958	-12.7858	13	21	59	11	100	3	0	0	0	0	1	1	0	0	0	0	3	0.6
Glycerol-nonivamide|mol13|sdf|13|dock22	84	56.9002	-27.6696	-7.14875	-5.83921	-12.3766	13	17	86	4	91	4	0	0	1	0	1	2	0	0	4	0	4	1.6
Glycerol-nonivamide|mol13|sdf|13|dock25	46	60.2576	-29.3082	-6.0809	-8.35997	-12.3756	13	55	53	47	7	5	0	0	0	1	1	2	0	0	0	7	5	2.4
Glycerol-nonivamide|mol13|sdf|13|dock72	67	58.8155	-29.4393	-6.35441	-8.71731	-12.3225	13	34	48	27	3	6	0	0	0	1	1	2	0	0	0	3	6	1.8
Glycerol-nonivamide|mol13|sdf|13|dock32	32	60.9013	-27.0047	-5.1196	-4.868	-12.2286	13	69	99	96	97	7	0	0	0	0	1	1	0	0	0	0	7	1.4
Glycerol-nonivamide|mol13|sdf|13|dock4	1	66.3572	-29.3541	-6.13186	-8.44306	-12.192	13	100	50	45	6	8	0	0	0	1	1	2	0	0	0	6	8	2.8
Glycerol-nonivamide|mol13|sdf|13|dock44	8	63.7794	-29.8159	-6.35072	-8.7842	-12.1764	13	93	39	28	2	9	0	0	0	1	1	2	0	0	0	2	9	2.2
Glycerol-nonivamide|mol13|sdf|13|dock49	13	62.7083	-29.6367	-6.04843	-6.96131	-12.1596	13	88	42	50	65	10	0	0	0	0	1	1	0	0	0	0	10	2
Glycerol-nonivamide|mol13|sdf|13|dock23	52	59.9713	-28.7856	-6.3722	-7.35674	-11.9691	13	49	61	26	51	11	0	0	0	0	0	0	0	0	0	0	0	0
Glycerol-nonivamide|mol13|sdf|13|dock8	91	55.8794	-28.9854	-5.99152	-6.18977	-11.9446	13	10	58	54	85	12	1	0	0	0	0	1	10	0	0	0	0	2
Glycerol-nonivamide|mol13|sdf|13|dock12	99	53.3357	-29.9142	-6.92274	-6.35131	-11.8397	13	2	35	10	82	13	1	0	1	0	0	2	2	0	10	0	0	2.4
Glycerol-nonivamide|mol13|sdf|13|dock81	3	65.4196	-31.3341	-5.96963	-8.79711	-11.8034	13	98	5	57	1	14	0	1	0	1	0	2	0	5	0	1	0	1.2
Glycerol-nonivamide|mol13|sdf|13|dock53	23	61.7188	-30.9651	-6.67213	-8.30886	-11.7622	13	78	9	17	11	15	0	1	0	0	0	1	0	9	0	0	0	1.8
Glycerol-nonivamide|mol13|sdf|13|dock97	98	53.8943	-30.146	-6.13528	-3.83567	-11.6239	13	3	29	44	99	16	1	0	0	0	0	1	3	0	0	0	0	0.6
Glycerol-nonivamide|mol13|sdf|13|dock35	41	60.4754	-29.7524	-6.74166	-7.07374	-11.5309	13	60	40	16	60	17	0	0	0	0	0	0	0	0	0	0	0	0
Glycerol-nonivamide|mol13|sdf|13|dock99	17	62.2116	-31.0141	-6.94283	-8.18066	-11.5146	13	84	8	8	16	18	0	1	1	0	0	2	0	8	8	0	0	3.2
Glycerol-nonivamide|mol13|sdf|13|dock38	85	56.7892	-30.8781	-5.69574	-8.16538	-11.5011	13	16	15	72	18	19	0	0	0	0	0	0	0	0	0	0	0	0
Glycerol-nonivamide|mol13|sdf|13|dock28	47	60.1936	-28.5223	-6.26786	-6.91596	-11.451	13	54	69	36	67	20	0	0	0	0	0	0	0	0	0	0	0	0
Glycerol-nonivamide|mol13|sdf|13|dock52	5	64.0422	-30.9611	-6.20716	-8.29799	-11.4328	13	96	10	40	12	21	0	1	0	0	0	1	0	10	0	0	0	2
Glycerol-nonivamide|mol13|sdf|13|dock95	30	61.0793	-27.9538	-6.60435	-7.91638	-11.404	13	71	82	18	29	22	0	0	0	0	0	0	0	0	0	0	0	0
Glycerol-nonivamide|mol13|sdf|13|dock19	43	60.4395	-30.6579	-5.8424	-8.24168	-11.3979	13	58	21	61	14	23	0	0	0	0	0	0	0	0	0	0	0	0
Glycerol-nonivamide|mol13|sdf|13|dock3	2	65.7136	-28.8841	-5.69339	-6.81725	-11.3788	13	99	60	73	73	24	0	0	0	0	0	0	0	0	0	0	0	0
Glycerol-nonivamide|mol13|sdf|13|dock15	65	58.853	-27.3021	-6.9905	-4.21455	-11.2749	13	36	93	5	98	25	0	0	1	0	0	1	0	0	5	0	0	1
Glycerol-nonivamide|mol13|sdf|13|dock78	79	57.7528	-29.705	-7.46629	-7.57136	-11.2229	13	22	41	1	38	26	0	0	1	0	0	1	0	0	1	0	0	0.2
Glycerol-nonivamide|mol13|sdf|13|dock89	92	55.6302	-29.6104	-5.45936	-5.23757	-11.1546	13	9	44	86	95	27	1	0	0	0	0	1	9	0	0	0	0	1.8
Glycerol-nonivamide|mol13|sdf|13|dock51	14	62.6859	-28.3021	-5.97096	-7.46791	-11.0982	13	87	74	55	44	28	0	0	0	0	0	0	0	0	0	0	0	0
Glycerol-nonivamide|mol13|sdf|13|dock79	42	60.4416	-30.7838	-6.74449	-8.33085	-11.0703	13	59	18	15	9	29	0	0	0	1	0	1	0	0	0	9	0	1.8
Glycerol-nonivamide|mol13|sdf|13|dock94	86	56.5492	-31.3298	-5.75593	-7.50262	-11.066	13	15	6	69	41	30	0	1	0	0	0	1	0	6	0	0	0	1.2
Glycerol-nonivamide|mol13|sdf|13|dock74	64	58.9352	-30.8186	-6.9627	-8.22923	-11.0538	13	37	17	6	15	31	0	0	1	0	0	1	0	0	6	0	0	1.2
Glycerol-nonivamide|mol13|sdf|13|dock61	10	63.2726	-27.2131	-5.6126	-6.23093	-10.9446	13	91	94	75	84	32	0	0	0	0	0	0	0	0	0	0	0	0
Glycerol-nonivamide|mol13|sdf|13|dock33	49	60.1752	-28.1028	-7.38551	-5.75495	-10.8887	13	52	76	2	93	33	0	0	1	0	0	1	0	0	2	0	0	0.4
Glycerol-nonivamide|mol13|sdf|13|dock59	24	61.6019	-27.1902	-5.99599	-7.14696	-10.8474	13	77	95	53	59	34	0	0	0	0	0	0	0	0	0	0	0	0
Glycerol-nonivamide|mol13|sdf|13|dock98	7	63.8566	-27.6221	-6.14708	-8.0228	-10.8447	13	94	87	42	24	35	0	0	0	0	0	0	0	0	0	0	0	0
Glycerol-nonivamide|mol13|sdf|13|dock76	39	60.5745	-27.865	-6.03795	-6.82637	-10.8411	13	62	83	51	72	36	0	0	0	0	0	0	0	0	0	0	0	0
Glycerol-nonivamide|mol13|sdf|13|dock46	75	58.2751	-29.1781	-6.26512	-7.05074	-10.8383	13	26	54	37	62	37	0	0	0	0	0	0	0	0	0	0	0	0
Glycerol-nonivamide|mol13|sdf|13|dock80	31	60.9812	-27.3398	-5.56892	-7.30258	-10.821	13	70	92	77	54	38	0	0	0	0	0	0	0	0	0	0	0	0
Glycerol-nonivamide|mol13|sdf|13|dock40	68	58.7927	-28.0823	-5.80115	-6.00983	-10.8205	13	33	79	67	88	39	0	0	0	0	0	0	0	0	0	0	0	0
Glycerol-nonivamide|mol13|sdf|13|dock50	15	62.5813	-28.6715	-6.50665	-7.63204	-10.8147	13	86	63	20	37	40	0	0	0	0	0	0	0	0	0	0	0	0
Glycerol-nonivamide|mol13|sdf|13|dock16	48	60.1902	-29.8736	-6.06513	-6.73685	-10.7914	13	53	37	49	77	41	0	0	0	0	0	0	0	0	0	0	0	0
Glycerol-nonivamide|mol13|sdf|13|dock54	26	61.4127	-29.8488	-5.48881	-6.96427	-10.7731	13	75	38	83	64	42	0	0	0	0	0	0	0	0	0	0	0	0
Glycerol-nonivamide|mol13|sdf|13|dock87	12	62.8037	-28.5441	-6.31328	-7.80744	-10.7631	13	89	68	31	33	43	0	0	0	0	0	0	0	0	0	0	0	0
Glycerol-nonivamide|mol13|sdf|13|dock24	60	59.6439	-28.3456	-6.9242	-7.49945	-10.7076	13	41	72	9	42	44	0	0	1	0	0	1	0	0	9	0	0	1.8
Glycerol-nonivamide|mol13|sdf|13|dock75	40	60.5437	-30.843	-5.90799	-6.46071	-10.706	13	61	16	59	81	45	0	0	0	0	0	0	0	0	0	0	0	0
Glycerol-nonivamide|mol13|sdf|13|dock56	73	58.4647	-30.4168	-7.20332	-8.12089	-10.7009	13	28	24	3	21	46	0	0	1	0	0	1	0	0	3	0	0	0.6
Glycerol-nonivamide|mol13|sdf|13|dock57	74	58.3107	-27.0577	-6.29055	-6.75788	-10.6561	13	27	98	33	76	47	0	0	0	0	0	0	0	0	0	0	0	0
Glycerol-nonivamide|mol13|sdf|13|dock77	50	60.0248	-28.2951	-5.84066	-7.55678	-10.6553	13	51	75	62	39	48	0	0	0	0	0	0	0	0	0	0	0	0
Glycerol-nonivamide|mol13|sdf|13|dock21	78	57.9171	-29.4525	-5.82999	-5.14141	-10.6289	13	23	47	64	96	49	0	0	0	0	0	0	0	0	0	0	0	0
Glycerol-nonivamide|mol13|sdf|13|dock62	51	60.0194	-29.0707	-5.46459	-7.21815	-10.6242	13	50	56	85	57	50	0	0	0	0	0	0	0	0	0	0	0	0
Glycerol-nonivamide|mol13|sdf|13|dock10	19	62.0062	-30.4917	-6.2817	-7.92443	-10.5989	13	82	23	34	28	51	0	0	0	0	0	0	0	0	0	0	0	0
Glycerol-nonivamide|mol13|sdf|13|dock30	100	52.3808	-29.1489	-5.32056	-5.83111	-10.5927	13	1	55	92	92	52	1	0	0	0	0	1	1	0	0	0	0	0.2
Glycerol-nonivamide|mol13|sdf|13|dock17	33	60.7711	-27.6938	-6.76373	-8.02182	-10.5426	13	68	84	13	25	53	0	0	0	0	0	0	0	0	0	0	0	0
Glycerol-nonivamide|mol13|sdf|13|dock13	82	57.4738	-30.139	-6.06524	-6.76098	-10.5294	13	19	30	48	75	54	0	0	0	0	0	0	0	0	0	0	0	0
Glycerol-nonivamide|mol13|sdf|13|dock86	55	59.8499	-30.4074	-6.10707	-7.4936	-10.521	13	46	26	46	43	55	0	0	0	0	0	0	0	0	0	0	0	0
Glycerol-nonivamide|mol13|sdf|13|dock82	6	63.9388	-28.1022	-6.27489	-7.31351	-10.5133	13	95	77	35	53	56	0	0	0	0	0	0	0	0	0	0	0	0
Glycerol-nonivamide|mol13|sdf|13|dock47	89	56.254	-29.3346	-6.19228	-7.53362	-10.5132	13	12	52	41	40	57	0	0	0	0	0	0	0	0	0	0	0	0
Glycerol-nonivamide|mol13|sdf|13|dock45	96	54.4163	-30.718	-6.21935	-7.4485	-10.51	13	5	19	39	46	58	1	0	0	0	0	1	5	0	0	0	0	1
Glycerol-nonivamide|mol13|sdf|13|dock26	20	61.9833	-28.6509	-5.47545	-6.88568	-10.4949	13	81	64	84	70	59	0	0	0	0	0	0	0	0	0	0	0	0
Glycerol-nonivamide|mol13|sdf|13|dock85	83	57.1173	-27.5575	-6.95778	-8.28263	-10.4936	13	18	89	7	13	60	0	0	1	0	0	1	0	0	7	0	0	1.4
Glycerol-nonivamide|mol13|sdf|13|dock96	69	58.7738	-27.0756	-5.56876	-7.05589	-10.4854	13	32	97	78	61	61	0	0	0	0	0	0	0	0	0	0	0	0
Glycerol-nonivamide|mol13|sdf|13|dock41	44	60.3134	-30.8784	-6.41324	-8.15554	-10.481	13	57	14	23	19	62	0	0	0	0	0	0	0	0	0	0	0	0
Glycerol-nonivamide|mol13|sdf|13|dock6	57	59.7875	-30.4096	-6.43437	-7.38988	-10.4732	13	44	25	22	48	63	0	0	0	0	0	0	0	0	0	0	0	0
Glycerol-nonivamide|mol13|sdf|13|dock88	90	55.9847	-26.7919	-6.39683	-6.89453	-10.4701	13	11	100	24	69	64	0	0	0	0	0	0	0	0	0	0	0	0
Glycerol-nonivamide|mol13|sdf|13|dock39	22	61.8227	-30.0955	-6.30607	-8.03076	-10.4667	13	79	31	32	23	65	0	0	0	0	0	0	0	0	0	0	0	0
Glycerol-nonivamide|mol13|sdf|13|dock18	93	55.5812	-28.6251	-5.97005	-8.53881	-10.4518	13	8	66	56	4	66	1	0	0	1	0	2	8	0	0	4	0	2.4
Glycerol-nonivamide|mol13|sdf|13|dock69	94	55.5374	-29.4697	-5.32422	-5.86015	-10.3957	13	7	46	91	90	67	1	0	0	0	0	1	7	0	0	0	0	1.4
Glycerol-nonivamide|mol13|sdf|13|dock67	66	58.834	-32.0943	-6.83651	-7.69872	-10.3908	13	35	2	12	36	68	0	1	0	0	0	1	0	2	0	0	0	0.4
Glycerol-nonivamide|mol13|sdf|13|dock92	70	58.7185	-30.0603	-5.76962	-7.74893	-10.3764	13	31	32	68	34	69	0	0	0	0	0	0	0	0	0	0	0	0
Glycerol-nonivamide|mol13|sdf|13|dock73	97	54.1712	-27.6706	-5.8712	-7.44026	-10.3661	13	4	85	60	47	70	1	0	0	0	0	1	4	0	0	0	0	0.8
Glycerol-nonivamide|mol13|sdf|13|dock58	62	59.2657	-31.1016	-6.44691	-7.84967	-10.3347	13	39	7	21	32	71	0	1	0	0	0	1	0	7	0	0	0	1.4
Glycerol-nonivamide|mol13|sdf|13|dock100	16	62.2972	-29.4326	-5.80656	-7.04444	-10.3325	13	85	49	65	63	72	0	0	0	0	0	0	0	0	0	0	0	0
Glycerol-nonivamide|mol13|sdf|13|dock91	27	61.3626	-30.6359	-5.74983	-8.05171	-10.3254	13	74	22	70	22	73	0	0	0	0	0	0	0	0	0	0	0	0
Glycerol-nonivamide|mol13|sdf|13|dock27	56	59.8107	-28.6248	-5.58346	-6.65888	-10.293	13	45	67	76	79	74	0	0	0	0	0	0	0	0	0	0	0	0
Glycerol-nonivamide|mol13|sdf|13|dock14	18	62.0422	-30.7156	-6.54725	-7.32653	-10.2877	13	83	20	19	52	75	0	0	0	0	0	0	0	0	0	0	0	0
Glycerol-nonivamide|mol13|sdf|13|dock71	35	60.6704	-28.6451	-5.20591	-6.79692	-10.2772	13	66	65	95	74	76	0	0	0	0	0	0	0	0	0	0	0	0
Glycerol-nonivamide|mol13|sdf|13|dock7	11	62.8372	-27.9923	-5.99751	-7.27998	-10.275	13	90	81	52	55	77	0	0	0	0	0	0	0	0	0	0	0	0
Glycerol-nonivamide|mol13|sdf|13|dock43	71	58.7106	-31.8742	-6.13696	-5.95502	-10.272	13	30	3	43	89	78	0	1	0	0	0	1	0	3	0	0	0	0.6
Glycerol-nonivamide|mol13|sdf|13|dock31	45	60.2619	-28.3136	-4.76953	-6.09317	-10.26	13	56	73	99	87	79	0	0	0	0	0	0	0	0	0	0	0	0
Glycerol-nonivamide|mol13|sdf|13|dock37	53	59.9264	-28.7698	-5.55486	-7.38386	-10.2462	13	48	62	79	49	80	0	0	0	0	0	0	0	0	0	0	0	0
Glycerol-nonivamide|mol13|sdf|13|dock66	72	58.5781	-30.9172	-5.83136	-8.45606	-10.2405	13	29	12	63	5	81	0	0	0	1	0	1	0	0	0	5	0	1
Glycerol-nonivamide|mol13|sdf|13|dock29	61	59.5094	-28.0996	-5.42327	-6.31193	-10.2379	13	40	78	89	83	82	0	0	0	0	0	0	0	0	0	0	0	0
Glycerol-nonivamide|mol13|sdf|13|dock55	63	58.9615	-29.0393	-5.52372	-7.70656	-10.2232	13	38	57	80	35	83	0	0	0	0	0	0	0	0	0	0	0	0
Glycerol-nonivamide|mol13|sdf|13|dock68	36	60.6437	-29.9139	-5.9515	-6.91114	-10.2078	13	65	36	58	68	84	0	0	0	0	0	0	0	0	0	0	0	0
Glycerol-nonivamide|mol13|sdf|13|dock65	37	60.6053	-27.3859	-5.43711	-6.69906	-10.1954	13	64	91	88	78	85	0	0	0	0	0	0	0	0	0	0	0	0
Glycerol-nonivamide|mol13|sdf|13|dock42	54	59.9182	-28.0341	-4.98379	-6.95287	-10.1928	13	47	80	97	66	86	0	0	0	0	0	0	0	0	0	0	0	0
Glycerol-nonivamide|mol13|sdf|13|dock63	58	59.7855	-28.406	-6.75243	-7.17282	-10.1912	13	43	71	14	58	87	0	0	0	0	0	0	0	0	0	0	0	0
Glycerol-nonivamide|mol13|sdf|13|dock20	34	60.6715	-31.468	-5.51949	-8.17247	-10.1698	13	67	4	81	17	88	0	1	0	0	0	1	0	4	0	0	0	0.8
Glycerol-nonivamide|mol13|sdf|13|dock90	77	57.9415	-29.3364	-5.64974	-7.92795	-10.1413	13	24	51	74	27	89	0	0	0	0	0	0	0	0	0	0	0	0
Glycerol-nonivamide|mol13|sdf|13|dock60	25	61.5669	-28.4534	-4.79935	-5.70313	-10.1408	13	76	70	98	94	90	0	0	0	0	0	0	0	0	0	0	0	0
Glycerol-nonivamide|mol13|sdf|13|dock5	29	61.168	-30.2051	-6.22135	-6.53992	-10.1351	13	72	28	38	80	91	0	0	0	0	0	0	0	0	0	0	0	0
Glycerol-nonivamide|mol13|sdf|13|dock83	81	57.6442	-27.4261	-4.73519	-6.85291	-10.0745	13	20	90	100	71	92	0	0	0	0	0	0	0	0	0	0	0	0
Glycerol-nonivamide|mol13|sdf|13|dock11	76	58.132	-33.0565	-5.41655	-7.37323	-10.0342	13	25	1	90	50	93	0	1	0	0	0	1	0	1	0	0	0	0.2
Glycerol-nonivamide|mol13|sdf|13|dock84	59	59.6568	-30.9268	-5.80521	-8.32741	-10.01	13	42	11	66	10	94	0	0	0	1	0	1	0	0	0	10	0	2
Glycerol-nonivamide|mol13|sdf|13|dock64	87	56.4499	-30.0317	-5.69965	-7.90124	-9.99698	13	14	33	71	31	95	0	0	0	0	0	0	0	0	0	0	0	0
Glycerol-nonivamide|mol13|sdf|13|dock70	28	61.3243	-30.8816	-6.34448	-7.46655	-9.99592	13	73	13	29	45	96	0	0	0	0	0	0	0	0	0	0	0	0
Glycerol-nonivamide|mol13|sdf|13|dock48	4	64.2183	-29.6278	-5.26498	-7.91096	-9.96549	13	97	43	94	30	97	0	0	0	0	0	0	0	0	0	0	0	0
Glycerol-nonivamide|mol13|sdf|13|dock2	9	63.7657	-29.5549	-5.45205	-7.95024	-9.94531	13	92	45	87	26	98	0	0	0	0	0	0	0	0	0	0	0	0
Glycerol-nonivamide|mol13|sdf|13|dock1	95	55.4993	-27.1401	-5.49752	-6.10695	-9.92412	13	6	96	82	86	99	1	0	0	0	0	1	6	0	0	0	0	1.2
Glycerol-nonivamide|mol13|sdf|13|dock34	88	56.4275	-27.6049	-5.27572	-7.21869	-9.81892	13	13	88	93	56	100	0	0	0	0	0	0	0	0	0	0	0	0

## Sheet: Selected poses close consen
MK499|mol13|sdf|1|dock36	28	50.3211	-29.0176	-0.561159	12.9281	-13.0185	1	21	54	1	2	1	0	0	1	1	1	3	0	0	1	2	1	0.8
E4031|mol13|sdf|2|dock58	36	63.2435	-25.2957	-7.45967	-8.63105	-11.029	2	65	34	1	3	92	0	0	1	1	0	2	0	0	1	3	0	0.8
Dofetilide|mol13|sdf|3|dock83	10	68.289	-28.3056	-6.71095	-6.81832	-15.2118	3	91	10	7	6	1	0	1	1	1	1	4	0	10	7	6	1	4.8
Trimethoprim|mol13|sdf|4|dock85	28	47.5135	-19.8561	-4.65004	-4.98539	-11.756	4	73	13	51	25	7	0	0	0	0	1	1	0	0	0	0	7	1.4
9-hydroxy-risperidone(PALIPERIDONE)|mol13|sdf|5|dock74	47	63.4575	-30.6126	-8.07518	-7.31966	-13.3233	5	54	51	1	2	41	0	0	1	1	0	2	0	0	1	2	0	0.6
Benperidol|mol13|sdf|6|dock73	95	52.6362	-25.8595	-6.7275	-6.92143	-11.974	6	6	87	3	3	53	1	0	1	1	0	3	6	0	3	3	0	2.4
Droperidol|mol13|sdf|7|dock21	95	51.618	-26.8696	-7.72754	-7.33979	-11.1469	7	6	21	1	2	78	1	0	1	1	0	3	6	0	1	2	0	1.8
Norastemizole|mol13|sdf|8|dock1	7	54.6243	-25.118	-5.72309	-6.05861	-10.3913	8	4	2	7	5	1	1	1	1	1	1	5	4	2	7	5	1	3.8
Vesnarinone|mol13|sdf|9|dock83	93	35.3934	-28.5654	-4.04946	39.7069	-11.9055	9	8	10	7	78	43	1	1	1	0	0	3	8	10	7	0	0	5
BMCL_03_13_1829-1835_4|mol13|sdf|10|dock51	9	79.5628	-36.2209	-6.56299	-2.30497	-14.9701	10	92	6	3	4	6	0	1	1	1	1	4	0	6	3	4	6	3.8
Risperidone|mol13|sdf|11|dock47	67	58.8922	-29.5218	-7.04855	-4.81097	-12.1517	11	9	68	10	49	2	1	0	1	0	1	3	9	0	10	0	2	4.2
Haloperidol|mol13|sdf|12|dock94	95	52.0866	-26.2341	-7.05484	-7.71397	-10.7041	12	6	65	1	1	76	1	0	1	1	0	3	6	0	1	1	0	1.6
Glycerol-nonivamide|mol13|sdf|13|dock81	3	65.4196	-31.3341	-5.96963	-8.79711	-11.8034	13	98	5	57	1	14	0	1	0	1	0	2	0	5	0	1	0	1.2
